# Supplementary material for: Fast, multiplexable and efficient somatic gene deletions in adult mouse skeletal muscle fibers using AAV-CRISPR/Cas9
Source: Nat Commun. 2023 Sep 30;14:6116. doi: 10.1038/s41467-023-41769-7 (PMC10542775; doi:10.1038/s41467-023-41769-7)
Supplement: Supplementary file 5 — Supplementary data 1 [file 41467_2023_41769_MOESM5_ESM.xlsx]

## Sheet: CRISPResso2 Pkca
Amplicon	Guide	Reads_aligned	Unmodified	Modified	Unmodified (%)	Modified (%)	Insertions	Deletions	Substitutions
Control-1-sgPKCα-1-ontarget	sgPKCα-1-ontarget	135682	132219	3463	97.4477	2.55229	633	2275	602
Control-2-sgPKCα-1-ontarget	sgPKCα-1-ontarget	156199	146779	9420	93.9692	6.03077	1516	7071	929
Control-3-sgPKCα-1-ontarget	sgPKCα-1-ontarget	180456	174196	6260	96.531	3.46899	1044	4493	785
Control-4-sgPKCα-1-ontarget	sgPKCα-1-ontarget	147320	142053	5267	96.4248	3.57521	858	3662	862
AAV9-1-sgPKCα-1-ontarget	sgPKCα-1-ontarget	121901	100866	21035	82.7442	17.2558	2416	18021	752
AAV9-2-sgPKCα-1-ontarget	sgPKCα-1-ontarget	122339	99979	22360	81.7229	18.2771	3200	18354	1093
AAV9-3-sgPKCα-1-ontarget	sgPKCα-1-ontarget	90438	72908	17530	80.6166	19.3834	2422	14678	557
AAV9-4-sgPKCα-1-ontarget	sgPKCα-1-ontarget	151031	120972	30059	80.0975	19.9025	4694	24450	1129
AAVMYO-1-sgPKCα-1-ontarget	sgPKCα-1-ontarget	173012	128325	44687	74.1712	25.8288	6347	37453	1349
AAVMYO-2-sgPKCα-1-ontarget	sgPKCα-1-ontarget	143357	107893	35464	75.2618	24.7382	5906	28743	1178
AAVMYO-3-sgPKCα-1-ontarget	sgPKCα-1-ontarget	183297	145880	37417	79.5867	20.4133	4853	31478	1485
AAVMYO-4-sgPKCα-1-ontarget	sgPKCα-1-ontarget	171113	134209	36904	78.433	21.567	6118	29912	1145
Control-1-sgPKCα-1-offtraget1	sgPKCα-1-offtraget1	162258	161007	1251	99.229	0.770994	0	36	1215
Control-2-sgPKCα-1-offtraget1	sgPKCα-1-offtraget1	233264	231445	1819	99.2202	0.779803	1	25	1793
Control-3-sgPKCα-1-offtraget1	sgPKCα-1-offtraget1	223015	221178	1837	99.1763	0.823711	0	43	1796
Control-4-sgPKCα-1-offtraget1	sgPKCα-1-offtraget1	185684	184046	1638	99.1179	0.882144	0	22	1616
AAV9-1-sgPKCα-1-offtraget1	sgPKCα-1-offtraget1	233915	231352	2563	98.9043	1.0957	1	55	2515
AAV9-2-sgPKCα-1-offtraget1	sgPKCα-1-offtraget1	228564	226682	1882	99.1766	0.823402	1	29	1854
AAV9-3-sgPKCα-1-offtraget1	sgPKCα-1-offtraget1	272383	269940	2443	99.1031	0.896899	2	44	2399
AAV9-4-sgPKCα-1-offtraget1	sgPKCα-1-offtraget1	274379	272348	2031	99.2598	0.740217	1	28	2002
AAVMYO-1-sgPKCα-1-offtraget1	sgPKCα-1-offtraget1	180528	178855	1673	99.0733	0.926726	0	27	1646
AAVMYO-2-sgPKCα-1-offtraget1	sgPKCα-1-offtraget1	224851	222996	1855	99.175	0.824991	4	35	1819
AAVMYO-3-sgPKCα-1-offtraget1	sgPKCα-1-offtraget1	248916	247134	1782	99.2841	0.715904	0	22	1760
AAVMYO-4-sgPKCα-1-offtraget1	sgPKCα-1-offtraget1	221094	218803	2291	98.9638	1.03621	1	41	2249
Control-1-sgPKCα-1-offtarget2	sgPKCα-1-offtarget2	140231	139338	893	99.3632	0.636806	0	11	882
Control-2-sgPKCα-1-offtarget2	sgPKCα-1-offtarget2	107946	107215	731	99.3228	0.67719	0	17	714
Control-3-sgPKCα-1-offtarget2	sgPKCα-1-offtarget2	163721	162511	1210	99.2609	0.739062	0	18	1192
Control-4-sgPKCα-1-offtarget2	sgPKCα-1-offtarget2	167407	166321	1086	99.3513	0.648718	0	6	1080
AAV9-1-sgPKCα-1-offtarget2	sgPKCα-1-offtarget2	185340	183883	1457	99.2139	0.786123	0	14	1444
AAV9-2-sgPKCα-1-offtarget2	sgPKCα-1-offtarget2	108346	107604	742	99.3152	0.684843	0	9	733
AAV9-3-sgPKCα-1-offtarget2	sgPKCα-1-offtarget2	160286	159235	1051	99.3443	0.655703	0	6	1045
AAV9-4-sgPKCα-1-offtarget2	sgPKCα-1-offtarget2	183724	182427	1297	99.294	0.70595	0	9	1288
AAVMYO-1-sgPKCα-1-offtarget2	sgPKCα-1-offtarget2	142479	141374	1105	99.2244	0.775553	0	9	1096
AAVMYO-2-sgPKCα-1-offtarget2	sgPKCα-1-offtarget2	159580	158318	1262	99.2092	0.790826	0	13	1249
AAVMYO-3-sgPKCα-1-offtarget2	sgPKCα-1-offtarget2	159491	158199	1292	99.1899	0.810077	0	10	1282
AAVMYO-4-sgPKCα-1-offtarget2	sgPKCα-1-offtarget2	244032	242228	1804	99.2608	0.739247	0	11	1793
Control-1-sgPKCα-1-offtarget3	sgPKCα-1-offtarget3	91217	90882	335	99.6327	0.367256	0	20	315
Control-2-sgPKCα-1-offtarget3	sgPKCα-1-offtarget3	119076	118513	563	99.5272	0.472807	0	38	525
Control-3-sgPKCα-1-offtarget3	sgPKCα-1-offtarget3	62684	62429	255	99.5932	0.406802	0	7	248
Control-4-sgPKCα-1-offtarget3	sgPKCα-1-offtarget3	141915	141347	568	99.5998	0.40024	0	32	536
AAV9-1-sgPKCα-1-offtarget3	sgPKCα-1-offtarget3	163830	163255	575	99.649	0.350974	0	15	560
AAV9-2-sgPKCα-1-offtarget3	sgPKCα-1-offtarget3	65223	64837	386	99.4082	0.591816	0	6	380
AAV9-3-sgPKCα-1-offtarget3	sgPKCα-1-offtarget3	169763	169143	620	99.6348	0.365215	0	13	607
AAV9-4-sgPKCα-1-offtarget3	sgPKCα-1-offtarget3	159359	158669	690	99.567	0.432985	0	21	669
AAVMYO-1-sgPKCα-1-offtarget3	sgPKCα-1-offtarget3	53238	52913	325	99.3895	0.610466	0	30	295
AAVMYO-2-sgPKCα-1-offtarget3	sgPKCα-1-offtarget3	85235	84916	319	99.6257	0.374259	0	9	310
AAVMYO-3-sgPKCα-1-offtarget3	sgPKCα-1-offtarget3	174650	173907	743	99.5746	0.425422	0	18	725
AAVMYO-4-sgPKCα-1-offtarget3	sgPKCα-1-offtarget3	51100	50889	211	99.5871	0.412916	0	7	204
Control-1-sgPKCα-1-offtarget4	sgPKCα-1-offtarget4	131144	130499	645	99.5082	0.491826	0	10	635
Control-2-sgPKCα-1-offtarget4	sgPKCα-1-offtarget4	122802	122249	553	99.5497	0.450318	0	5	548
Control-3-sgPKCα-1-offtarget4	sgPKCα-1-offtarget4	164119	163468	651	99.6033	0.396663	0	16	635
Control-4-sgPKCα-1-offtarget4	sgPKCα-1-offtarget4	111113	110709	404	99.6364	0.363594	0	1	403
AAV9-1-sgPKCα-1-offtarget4	sgPKCα-1-offtarget4	155484	154888	596	99.6167	0.383319	0	11	585
AAV9-2-sgPKCα-1-offtarget4	sgPKCα-1-offtarget4	203390	202433	957	99.5295	0.470525	0	26	931
AAV9-3-sgPKCα-1-offtarget4	sgPKCα-1-offtarget4	178095	177445	650	99.635	0.364974	0	10	640
AAV9-4-sgPKCα-1-offtarget4	sgPKCα-1-offtarget4	123382	122946	436	99.6466	0.353374	0	6	430
AAVMYO-1-sgPKCα-1-offtarget4	sgPKCα-1-offtarget4	152311	151674	637	99.5818	0.418223	0	5	632
AAVMYO-2-sgPKCα-1-offtarget4	sgPKCα-1-offtarget4	113387	112990	397	99.6499	0.350128	0	5	392
AAVMYO-3-sgPKCα-1-offtarget4	sgPKCα-1-offtarget4	127566	127049	517	99.5947	0.40528	0	5	512
AAVMYO-4-sgPKCα-1-offtarget4	sgPKCα-1-offtarget4	156835	156281	554	99.6468	0.353237	0	36	518

## Sheet: CRISPResso2  Musk
Amplicon	Guide	Reads_aligned	Unmodified	Modified	Unmodified (%)	Modified (%)	Insertions	Deletions	Substitutions
Control-1-sgMusk1-ontarget	sgMusk1-ontarget	58632	58528	104	99.8226	0.177378	0	0	104
Control-2-sgMusk1-ontarget	sgMusk1-ontarget	96821	96685	136	99.8595	0.140465	0	0	136
Control-3-sgMusk1-ontarget	sgMusk1-ontarget	85121	84621	500	99.4126	0.587399	248	121	131
Musk-1-sgMusk1-ontarget	sgMusk1-ontarget	73638	63329	10309	86.0004	13.9996	5701	4370	247
Musk-2-sgMusk1-ontarget	sgMusk1-ontarget	59793	39140	20653	65.4592	34.5408	6263	14006	595
Musk-3-sgMusk1-ontarget	sgMusk1-ontarget	58415	50708	7707	86.8065	13.1935	3988	3599	317
Control-1-sgMusk2-ontarget	sgMusk2-ontarget	58311	58251	60	99.8971	0.102897	0	3	57
Control-2-sgMusk2-ontarget	sgMusk2-ontarget	97546	97416	130	99.8667	0.13327	0	3	127
Control-3-sgMusk2-ontarget	sgMusk2-ontarget	70165	69912	253	99.6394	0.360579	0	174	79
Musk-1-sgMusk2-ontarget	sgMusk2-ontarget	78657	70942	7715	90.1916	9.80841	660	6958	98
Musk-2-sgMusk2-ontarget	sgMusk2-ontarget	84915	71041	13874	83.6613	16.3387	2108	11682	230
Musk-3-sgMusk2-ontarget	sgMusk2-ontarget	83743	79153	4590	94.5189	5.48106	900	3393	297
Control-1-sgMusk3-ontarget	sgMusk3-ontarget	84855	84738	117	99.8621	0.137882	0	2	115
Control-2-sgMusk3-ontarget	sgMusk3-ontarget	98700	98566	134	99.8642	0.135765	0	5	129
Control-3-sgMusk3-ontarget	sgMusk3-ontarget	74364	74131	233	99.6867	0.313324	110	5	118
Musk-1-sgMusk3-ontarget	sgMusk3-ontarget	86528	76468	10060	88.3737	11.6263	8498	1449	115
Musk-2-sgMusk3-ontarget	sgMusk3-ontarget	66956	58220	8736	86.9526	13.0474	6501	2014	229
Musk-3-sgMusk3-ontarget	sgMusk3-ontarget	88771	80904	7867	91.1379	8.86213	5873	1844	208
Control-1-sgMusk4-ontarget	sgMusk4-ontarget	45038	44903	135	99.7003	0.299747	53	1	81
Control-2-sgMusk4-ontarget	sgMusk4-ontarget	83110	82984	126	99.8484	0.151606	0	2	124
Control-3-sgMusk4-ontarget	sgMusk4-ontarget	55570	55112	458	99.1758	0.824186	374	3	81
Musk-1-sgMusk4-ontarget	sgMusk4-ontarget	89480	67189	22291	75.0883	24.9117	20925	1245	129
Musk-2-sgMusk4-ontarget	sgMusk4-ontarget	78183	56664	21519	72.4761	27.5239	18971	2461	97
Musk-3-sgMusk4-ontarget	sgMusk4-ontarget	72717	55450	17267	76.2545	23.7455	16407	770	93
Control-1-sgMusk5-ontarget	sgMusk5-ontarget	56144	56105	39	99.9305	0.0694642	0	1	38
Control-2-sgMusk5-ontarget	sgMusk5-ontarget	46911	46863	48	99.8977	0.102321	0	4	44
Control-3-sgMusk5-ontarget	sgMusk5-ontarget	54363	53514	849	98.4383	1.56172	535	262	52
Musk-1-sgMusk5-ontarget	sgMusk5-ontarget	49586	43725	5861	88.1801	11.8199	3287	2510	129
Musk-2-sgMusk5-ontarget	sgMusk5-ontarget	58314	44914	13400	77.021	22.979	6466	6887	54
Musk-3-sgMusk5-ontarget	sgMusk5-ontarget	67935	59331	8604	87.335	12.665	5374	3034	346
Control-1-sgMusk6-ontarget	sgMusk6-ontarget	58311	57884	427	99.2677	0.73228	0	4	423
Control-2-sgMusk6-ontarget	sgMusk6-ontarget	97546	96732	814	99.1655	0.834478	0	8	806
Control-3-sgMusk6-ontarget	sgMusk6-ontarget	70165	69455	710	98.9881	1.0119	0	128	582
Musk-1-sgMusk6-ontarget	sgMusk6-ontarget	78657	57750	20907	73.42	26.58	7409	12900	764
Musk-2-sgMusk6-ontarget	sgMusk6-ontarget	84915	55477	29438	65.3324	34.6676	9921	18859	993
Musk-3-sgMusk6-ontarget	sgMusk6-ontarget	83743	59771	23972	71.3743	28.6257	10021	13476	490
Control-1-sgMusk7-ontarget	sgMusk7-ontarget	55796	55569	227	99.5932	0.406839	75	1	151
Control-2-sgMusk7-ontarget	sgMusk7-ontarget	96902	96643	259	99.7327	0.26728	0	58	201
Control-3-sgMusk7-ontarget	sgMusk7-ontarget	69107	68758	349	99.495	0.505014	107	48	194
Musk-1-sgMusk7-ontarget	sgMusk7-ontarget	74311	66270	8041	89.1793	10.8207	4690	3119	352
Musk-2-sgMusk7-ontarget	sgMusk7-ontarget	84266	59623	24643	70.7557	29.2443	7460	16847	461
Musk-3-sgMusk7-ontarget	sgMusk7-ontarget	99322	88294	11028	88.8967	11.1033	5565	5258	464
Control-1-sgMusk1-offtarget	sgMusk1-offtarget	10224	10208	16	99.8435	0.156495	0	0	16
Control-2-sgMusk1-offtarget	sgMusk1-offtarget	10467	10457	10	99.9045	0.0955384	0	0	10
Control-3-sgMusk1-offtarget	sgMusk1-offtarget	12226	12212	14	99.8855	0.11451	0	0	14
Musk-1-sgMusk1-offtarget	sgMusk1-offtarget	8535	8528	7	99.918	0.0820152	0	0	7
Musk-2-sgMusk1-offtarget	sgMusk1-offtarget	12180	12170	10	99.9179	0.0821018	0	0	10
Musk-3-sgMusk1-offtarget	sgMusk1-offtarget	12974	12967	7	99.946	0.0539541	0	0	7
Control-1-sgMusk2-offtarget	sgMusk2-offtarget	67943	67868	75	99.8896	0.110387	0	2	73
Control-2-sgMusk2-offtarget	sgMusk2-offtarget	91267	91175	92	99.8992	0.100803	0	2	90
Control-3-sgMusk2-offtarget	sgMusk2-offtarget	76815	76719	96	99.875	0.124976	0	0	96
Musk-1-sgMusk2-offtarget	sgMusk2-offtarget	62674	62549	125	99.8006	0.199445	0	3	122
Musk-2-sgMusk2-offtarget	sgMusk2-offtarget	63645	63484	161	99.747	0.252966	0	0	161
Musk-3-sgMusk2-offtarget	sgMusk2-offtarget	63040	62942	98	99.8445	0.155457	0	2	96
Control-1-sgMusk3-offtarget	sgMusk3-offtarget	57364	57212	152	99.735	0.264975	0	9	143
Control-2-sgMusk3-offtarget	sgMusk3-offtarget	85588	85389	199	99.7675	0.232509	0	20	179
Control-3-sgMusk3-offtarget	sgMusk3-offtarget	54238	54091	147	99.729	0.271028	0	18	129
Musk-1-sgMusk3-offtarget	sgMusk3-offtarget	79343	79133	210	99.7353	0.264674	0	22	188
Musk-2-sgMusk3-offtarget	sgMusk3-offtarget	70953	70795	158	99.7773	0.222683	0	22	136
Musk-3-sgMusk3-offtarget	sgMusk3-offtarget	69495	69209	286	99.5885	0.41154	0	10	276
Control-1-sgMusk4-offtarget	sgMusk4-offtarget	70892	70381	511	99.2792	0.720815	0	4	507
Control-2-sgMusk4-offtarget	sgMusk4-offtarget	84954	84632	322	99.621	0.379029	0	1	321
Control-3-sgMusk4-offtarget	sgMusk4-offtarget	50704	50454	250	99.5069	0.493058	0	4	246
Musk-1-sgMusk4-offtarget	sgMusk4-offtarget	87115	86757	358	99.589	0.410951	0	1	357
Musk-2-sgMusk4-offtarget	sgMusk4-offtarget	93797	93502	295	99.6855	0.314509	0	3	292
Musk-3-sgMusk4-offtarget	sgMusk4-offtarget	90362	90063	299	99.6691	0.330891	0	3	296
Control-1-sgMusk5-offtarget	sgMusk5-offtarget	55761	55713	48	99.9139	0.0860817	0	2	46
Control-2-sgMusk5-offtarget	sgMusk5-offtarget	96719	96626	93	99.9038	0.0961548	0	7	86
Control-3-sgMusk5-offtarget	sgMusk5-offtarget	52107	52061	46	99.9117	0.0882799	0	2	44
Musk-1-sgMusk5-offtarget	sgMusk5-offtarget	103460	103356	104	99.8995	0.100522	0	3	101
Musk-2-sgMusk5-offtarget	sgMusk5-offtarget	75847	75800	47	99.938	0.0619668	0	2	45
Musk-3-sgMusk5-offtarget	sgMusk5-offtarget	76682	76609	73	99.9048	0.0951984	0	4	69
Control-1-sgMusk6-offtarget	sgMusk6-offtarget	51960	51155	805	98.4507	1.54927	44	3	758
Control-2-sgMusk6-offtarget	sgMusk6-offtarget	74356	73349	1007	98.6457	1.3543	69	2	936
Control-3-sgMusk6-offtarget	sgMusk6-offtarget	69289	68194	1095	98.4197	1.58034	312	1	783
Musk-1-sgMusk6-offtarget	sgMusk6-offtarget	63520	53255	10265	83.8397	16.1603	7975	1665	657
Musk-2-sgMusk6-offtarget	sgMusk6-offtarget	75129	59442	15687	79.1199	20.8801	11209	3708	817
Musk-3-sgMusk6-offtarget	sgMusk6-offtarget	83503	72355	11148	86.6496	13.3504	8310	1775	1101
Control-1-sgMusk7-offtarget	sgMusk7-offtarget	68722	68598	124	99.8196	0.180437	0	1	123
Control-2-sgMusk7-offtarget	sgMusk7-offtarget	55018	54975	43	99.9218	0.0781562	0	1	42
Control-3-sgMusk7-offtarget	sgMusk7-offtarget	71696	71553	143	99.8005	0.199453	0	2	141
Musk-1-sgMusk7-offtarget	sgMusk7-offtarget	75089	74950	139	99.8149	0.185114	0	3	136
Musk-2-sgMusk7-offtarget	sgMusk7-offtarget	60453	60344	109	99.8197	0.180305	0	1	108
Musk-3-sgMusk7-offtarget	sgMusk7-offtarget	84004	83816	188	99.7762	0.223799	0	3	185

## Sheet: CRISPResso2 Acvr2ab
Amplicon	Guide	Reads_aligned	Unmodified	Modified	Unmodified (%)	Modified (%)	Insertions	Deletions	Substitutions
Control-1-sgAcvr2a1-ontarget	sgAcvr2a1-ontarget	93918	93738	180	99.8083	0.191657	1	6	173
Control-2-sgAcvr2a1-ontarget	sgAcvr2a1-ontarget	95593	95193	400	99.5816	0.418441	0	213	187
Control-3-sgAcvr2a1-ontarget	sgAcvr2a1-ontarget	88729	88582	147	99.8343	0.165673	0	9	138
Acvr2-1-sgAcvr2a1-ontarget	sgAcvr2a1-ontarget	92829	83553	9276	90.0074	9.99257	3200	5883	202
Acvr2-2-sgAcvr2a1-ontarget	sgAcvr2a1-ontarget	66208	55124	11084	83.2588	16.7412	2025	8929	147
Acvr2-3-sgAcvr2a1-ontarget	sgAcvr2a1-ontarget	72863	59920	12943	82.2365	17.7635	4841	7931	185
Control-1-sgAcvr2a2-ontarget	sgAcvr2a2-ontarget	105522	105133	389	99.6314	0.368644	0	1	388
Control-2-sgAcvr2a2-ontarget	sgAcvr2a2-ontarget	105325	104747	578	99.4512	0.548778	133	1	444
Control-3-sgAcvr2a2-ontarget	sgAcvr2a2-ontarget	66691	66413	278	99.5832	0.416848	0	1	277
Acvr2-1-sgAcvr2a2-ontarget	sgAcvr2a2-ontarget	94815	87135	7680	91.9	8.09998	6494	719	479
Acvr2-2-sgAcvr2a2-ontarget	sgAcvr2a2-ontarget	82264	74806	7458	90.9341	9.06593	6645	408	426
Acvr2-3-sgAcvr2a2-ontarget	sgAcvr2a2-ontarget	71119	65207	5912	91.6872	8.31283	5299	316	363
Control-1-sgAcvr2a3-ontarget	sgAcvr2a3-ontarget	67106	66976	130	99.8063	0.193723	0	0	130
Control-2-sgAcvr2a3-ontarget	sgAcvr2a3-ontarget	71195	71035	160	99.7753	0.224735	80	1	79
Control-3-sgAcvr2a3-ontarget	sgAcvr2a3-ontarget	59184	59107	77	99.8699	0.130103	0	1	76
Acvr2-1-sgAcvr2a3-ontarget	sgAcvr2a3-ontarget	88186	81810	6376	92.7698	7.23017	3647	2633	102
Acvr2-2-sgAcvr2a3-ontarget	sgAcvr2a3-ontarget	55135	48956	6179	88.793	11.207	4352	1774	57
Acvr2-3-sgAcvr2a3-ontarget	sgAcvr2a3-ontarget	52673	47042	5631	89.3095	10.6905	4135	1431	68
Control-1-sgAcvr2a4-ontarget	sgAcvr2a4-ontarget	55193	55140	53	99.904	0.0960267	0	3	50
Control-2-sgAcvr2a4-ontarget	sgAcvr2a4-ontarget	43901	43827	74	99.8314	0.168561	15	36	23
Control-3-sgAcvr2a4-ontarget	sgAcvr2a4-ontarget	89607	89496	111	99.8761	0.123874	0	7	104
Acvr2-1-sgAcvr2a4-ontarget	sgAcvr2a4-ontarget	121113	117276	3837	96.8319	3.16812	2130	1585	331
Acvr2-2-sgAcvr2a4-ontarget	sgAcvr2a4-ontarget	54148	51261	2887	94.6683	5.33168	1955	890	386
Acvr2-3-sgAcvr2a4-ontarget	sgAcvr2a4-ontarget	62409	59350	3059	95.0985	4.90154	1656	1336	68
Control-1-sgAcvr2a5-ontarget	sgAcvr2a5-ontarget	72582	72514	68	99.9063	0.0936871	0	1	67
Control-2-sgAcvr2a5-ontarget	sgAcvr2a5-ontarget	96809	96394	415	99.5713	0.428679	0	316	99
Control-3-sgAcvr2a5-ontarget	sgAcvr2a5-ontarget	107174	107082	92	99.9142	0.0858417	0	3	89
Acvr2-1-sgAcvr2a5-ontarget	sgAcvr2a5-ontarget	86836	77628	9208	89.3961	10.6039	1850	6938	422
Acvr2-2-sgAcvr2a5-ontarget	sgAcvr2a5-ontarget	88135	80704	7431	91.5686	8.43138	1693	5664	75
Acvr2-3-sgAcvr2a5-ontarget	sgAcvr2a5-ontarget	77193	69614	7579	90.1818	9.81825	3335	4171	76
Control-1-sgAcvr2a6-ontarget	sgAcvr2a6-ontarget	86721	86524	197	99.7728	0.227165	0	1	196
Control-3-sgAcvr2a6-ontarget	sgAcvr2a6-ontarget	68849	68680	169	99.7545	0.245465	0	0	169
Acvr2-1-sgAcvr2a6-ontarget	sgAcvr2a6-ontarget	142359	127624	14735	89.6494	10.3506	1644	12813	527
Acvr2-2-sgAcvr2a6-ontarget	sgAcvr2a6-ontarget	70708	65676	5032	92.8834	7.11659	714	4139	279
Acvr2-3-sgAcvr2a6-ontarget	sgAcvr2a6-ontarget	93520	87409	6111	93.4656	6.53443	1300	4572	245
Control-1-sgAcvr2a7-ontarget	sgAcvr2a7-ontarget	74912	74767	145	99.8064	0.19356	0	3	142
Control-2-sgAcvr2a7-ontarget	sgAcvr2a7-ontarget	256227	255695	532	99.7924	0.207628	141	3	388
Control-3-sgAcvr2a7-ontarget	sgAcvr2a7-ontarget	66591	66498	93	99.8603	0.139659	0	1	92
Acvr2-1-sgAcvr2a7-ontarget	sgAcvr2a7-ontarget	86000	75687	10313	88.0081	11.9919	8130	2068	120
Acvr2-2-sgAcvr2a7-ontarget	sgAcvr2a7-ontarget	59064	52162	6902	88.3144	11.6856	6046	750	111
Acvr2-3-sgAcvr2a7-ontarget	sgAcvr2a7-ontarget	97821	87892	9929	89.8498	10.1502	7593	2060	289
Control-1-sgAcvr2b1-ontarget	sgAcvr2b1-ontarget	101399	101138	261	99.7426	0.257399	0	2	259
Control-2-sgAcvr2b1-ontarget	sgAcvr2b1-ontarget	78375	78226	149	99.8099	0.190112	0	2	147
Control-3-sgAcvr2b1-ontarget	sgAcvr2b1-ontarget	91787	91625	162	99.8235	0.176496	0	1	161
Acvr2-1-sgAcvr2b1-ontarget	sgAcvr2b1-ontarget	100012	86968	13044	86.9576	13.0424	6469	6400	188
Acvr2-2-sgAcvr2b1-ontarget	sgAcvr2b1-ontarget	72953	60403	12550	82.7971	17.2029	6980	5442	136
Acvr2-3-sgAcvr2b1-ontarget	sgAcvr2b1-ontarget	64287	55092	9195	85.697	14.303	5507	3553	225
Control-1-sgAcvr2b2-ontarget	sgAcvr2b2-ontarget	77113	76889	224	99.7095	0.290483	0	9	215
Control-2-sgAcvr2b2-ontarget	sgAcvr2b2-ontarget	78956	78188	768	99.0273	0.972694	87	516	165
Control-3-sgAcvr2b2-ontarget	sgAcvr2b2-ontarget	63402	63216	186	99.7066	0.293366	0	8	178
Acvr2-1-sgAcvr2b2-ontarget	sgAcvr2b2-ontarget	36174	28346	7828	78.3601	21.6399	792	6879	179
Acvr2-2-sgAcvr2b2-ontarget	sgAcvr2b2-ontarget	70500	59740	10760	84.7376	15.2624	510	10085	178
Acvr2-3-sgAcvr2b2-ontarget	sgAcvr2b2-ontarget	45706	38048	7658	83.2451	16.7549	769	6764	133
Control-1-sgAcvr2b3-ontarget	sgAcvr2b3-ontarget	111660	111585	75	99.9328	0.0671682	0	2	73
Control-2-sgAcvr2b3-ontarget	sgAcvr2b3-ontarget	65758	65600	158	99.7597	0.240275	94	0	64
Control-3-sgAcvr2b3-ontarget	sgAcvr2b3-ontarget	65003	64961	42	99.9354	0.0646124	0	4	38
Acvr2-1-sgAcvr2b3-ontarget	sgAcvr2b3-ontarget	54432	44253	10179	81.2996	18.7004	7596	2240	349
Acvr2-2-sgAcvr2b3-ontarget	sgAcvr2b3-ontarget	81692	68248	13444	83.5431	16.4569	11176	2221	50
Acvr2-3-sgAcvr2b3-ontarget	sgAcvr2b3-ontarget	85779	73528	12251	85.7179	14.2821	10422	1794	40
Control-1-sgAcvr2b4-ontarget	sgAcvr2b4-ontarget	91172	91026	146	99.8399	0.160137	0	5	141
Control-2-sgAcvr2b4-ontarget	sgAcvr2b4-ontarget	89773	89536	237	99.736	0.263999	94	6	137
Control-3-sgAcvr2b4-ontarget	sgAcvr2b4-ontarget	66940	66848	92	99.8626	0.137437	0	5	87
Acvr2-1-sgAcvr2b4-ontarget	sgAcvr2b4-ontarget	52093	45269	6824	86.9004	13.0996	1217	5322	290
Acvr2-2-sgAcvr2b4-ontarget	sgAcvr2b4-ontarget	53656	49382	4274	92.0344	7.96556	406	3470	400
Acvr2-3-sgAcvr2b4-ontarget	sgAcvr2b4-ontarget	47431	43248	4183	91.1809	8.81913	1006	2973	211
Control-1-sgAcvr2b5-ontarget	sgAcvr2b5-ontarget	77054	76836	218	99.7171	0.282918	0	1	217
Control-2-sgAcvr2b5-ontarget	sgAcvr2b5-ontarget	82843	82218	625	99.2456	0.754439	145	244	236
Control-3-sgAcvr2b5-ontarget	sgAcvr2b5-ontarget	92419	92161	258	99.7208	0.279163	0	4	254
Acvr2-1-sgAcvr2b5-ontarget	sgAcvr2b5-ontarget	84318	66286	18032	78.6143	21.3857	10974	6916	151
Acvr2-2-sgAcvr2b5-ontarget	sgAcvr2b5-ontarget	49700	42700	7000	85.9155	14.0845	4801	2129	74
Acvr2-3-sgAcvr2b5-ontarget	sgAcvr2b5-ontarget	80200	64834	15366	80.8404	19.1596	9707	5470	203
Control-1-sgAcvr2b6-ontarget	sgAcvr2b6-ontarget	41601	41426	175	99.5793	0.420663	22	0	155
Control-2-sgAcvr2b6-ontarget	sgAcvr2b6-ontarget	54682	54274	408	99.2539	0.746132	15	214	183
Control-3-sgAcvr2b6-ontarget	sgAcvr2b6-ontarget	53586	53419	167	99.6884	0.311649	14	1	153
Acvr2-1-sgAcvr2b6-ontarget	sgAcvr2b6-ontarget	60181	40015	20166	66.4911	33.5089	4242	15790	174
Acvr2-2-sgAcvr2b6-ontarget	sgAcvr2b6-ontarget	38236	26780	11456	70.0387	29.9613	2008	9350	129
Acvr2-3-sgAcvr2b6-ontarget	sgAcvr2b6-ontarget	50066	36844	13222	73.5909	26.4091	3450	9680	117
Control-1-sgAcvr2b7-ontarget	sgAcvr2b7-ontarget	111660	111560	100	99.9104	0.0895576	0	1	99
Control-2-sgAcvr2b7-ontarget	sgAcvr2b7-ontarget	65758	65621	137	99.7917	0.20834	94	2	41
Control-3-sgAcvr2b7-ontarget	sgAcvr2b7-ontarget	65003	64930	73	99.8877	0.112303	0	0	73
Acvr2-1-sgAcvr2b7-ontarget	sgAcvr2b7-ontarget	54432	42867	11565	78.7533	21.2467	8467	3075	26
Acvr2-2-sgAcvr2b7-ontarget	sgAcvr2b7-ontarget	81692	65493	16199	80.1706	19.8294	14312	1837	52
Acvr2-3-sgAcvr2b7-ontarget	sgAcvr2b7-ontarget	85779	71405	14374	83.243	16.757	12567	1741	67
Control-1-sgAcvr2a1-offtarget	sgAcvr2a1-offtarget	89509	89433	76	99.9151	0.0849077	0	4	72
Control-2-sgAcvr2a1-offtarget	sgAcvr2a1-offtarget	68943	68882	61	99.9115	0.0884789	0	1	60
Control-3-sgAcvr2a1-offtarget	sgAcvr2a1-offtarget	94296	94202	94	99.9003	0.0996861	0	4	90
Acvr2-1-sgAcvr2a1-offtarget	sgAcvr2a1-offtarget	65684	65591	93	99.8584	0.141587	0	4	89
Acvr2-2-sgAcvr2a1-offtarget	sgAcvr2a1-offtarget	105619	105497	122	99.8845	0.11551	0	6	116
Acvr2-3-sgAcvr2a1-offtarget	sgAcvr2a1-offtarget	89937	89833	104	99.8844	0.115637	0	7	97
Control-1-sgAcvr2a2-offtarget	sgAcvr2a2-offtarget	72039	71824	215	99.7016	0.298449	0	1	214
Control-2-sgAcvr2a2-offtarget	sgAcvr2a2-offtarget	94490	94194	296	99.6867	0.313261	0	1	296
Control-3-sgAcvr2a2-offtarget	sgAcvr2a2-offtarget	92784	92500	284	99.6939	0.306087	0	1	283
Acvr2-1-sgAcvr2a2-offtarget	sgAcvr2a2-offtarget	57874	57690	184	99.6821	0.317932	0	2	182
Acvr2-2-sgAcvr2a2-offtarget	sgAcvr2a2-offtarget	45928	45769	159	99.6538	0.346194	0	0	159
Acvr2-3-sgAcvr2a2-offtarget	sgAcvr2a2-offtarget	72680	72430	250	99.656	0.343974	0	1	249
Control-1-sgAcvr2a3-offtarget	sgAcvr2a3-offtarget	107706	107423	283	99.7372	0.262752	0	1	282
Control-2-sgAcvr2a3-offtarget	sgAcvr2a3-offtarget	107391	107133	258	99.7598	0.240244	0	0	258
Control-3-sgAcvr2a3-offtarget	sgAcvr2a3-offtarget	104765	104480	285	99.728	0.272037	0	1	284
Acvr2-1-sgAcvr2a3-offtarget	sgAcvr2a3-offtarget	92271	91990	281	99.6955	0.304538	1	0	280
Acvr2-2-sgAcvr2a3-offtarget	sgAcvr2a3-offtarget	82109	81863	246	99.7004	0.299602	0	0	246
Acvr2-3-sgAcvr2a3-offtarget	sgAcvr2a3-offtarget	82126	81880	246	99.7005	0.29954	0	0	246
Control-1-sgAcvr2a4-offtarget	sgAcvr2a4-offtarget	73303	73166	137	99.8131	0.186895	0	3	134
Control-2-sgAcvr2a4-offtarget	sgAcvr2a4-offtarget	44683	44628	55	99.8769	0.123089	0	0	55
Control-3-sgAcvr2a4-offtarget	sgAcvr2a4-offtarget	74357	74233	124	99.8332	0.166763	0	0	124
Acvr2-1-sgAcvr2a4-offtarget	sgAcvr2a4-offtarget	71561	71418	143	99.8002	0.19983	0	1	142
Acvr2-2-sgAcvr2a4-offtarget	sgAcvr2a4-offtarget	72085	71954	131	99.8183	0.18173	0	1	130
Acvr2-3-sgAcvr2a4-offtarget	sgAcvr2a4-offtarget	89282	89132	150	99.832	0.168007	0	3	147
Control-1-sgAcvr2a5-offtarget	sgAcvr2a5-offtarget	81126	81003	123	99.8484	0.151616	0	0	123
Control-2-sgAcvr2a5-offtarget	sgAcvr2a5-offtarget	67286	67225	61	99.9093	0.0906578	0	0	61
Control-3-sgAcvr2a5-offtarget	sgAcvr2a5-offtarget	130150	129960	190	99.854	0.145985	0	4	186
Acvr2-1-sgAcvr2a5-offtarget	sgAcvr2a5-offtarget	107037	106923	114	99.8935	0.106505	0	7	107
Acvr2-2-sgAcvr2a5-offtarget	sgAcvr2a5-offtarget	101861	101744	117	99.8851	0.114862	0	5	112
Acvr2-3-sgAcvr2a5-offtarget	sgAcvr2a5-offtarget	91894	91790	104	99.8868	0.113174	0	5	99
Control-1-sgAcvr2a6-offtarget	sgAcvr2a6-offtarget	77691	77581	110	99.8584	0.141587	0	1	109
Control-2-sgAcvr2a6-offtarget	sgAcvr2a6-offtarget	102143	102004	139	99.8639	0.136084	0	11	128
Control-3-sgAcvr2a6-offtarget	sgAcvr2a6-offtarget	67434	67324	110	99.8369	0.163122	0	3	107
Acvr2-1-sgAcvr2a6-offtarget	sgAcvr2a6-offtarget	54269	54087	182	99.6646	0.335366	127	3	52
Acvr2-2-sgAcvr2a6-offtarget	sgAcvr2a6-offtarget	45346	45310	36	99.9206	0.0793896	0	3	33
Acvr2-3-sgAcvr2a6-offtarget	sgAcvr2a6-offtarget	96479	96322	157	99.8373	0.16273	2	12	143
Control-1-sgAcvr2a7-offtarget	sgAcvr2a7-offtarget	70877	70735	142	99.7997	0.200347	0	0	142
Control-2-sgAcvr2a7-offtarget	sgAcvr2a7-offtarget	106443	106072	371	99.6515	0.348543	0	2	369
Control-3-sgAcvr2a7-offtarget	sgAcvr2a7-offtarget	92783	92570	213	99.7704	0.229568	0	1	212
Acvr2-1-sgAcvr2a7-offtarget	sgAcvr2a7-offtarget	97217	96968	249	99.7439	0.256128	0	3	246
Acvr2-2-sgAcvr2a7-offtarget	sgAcvr2a7-offtarget	71457	71272	185	99.7411	0.258897	0	84	101
Acvr2-3-sgAcvr2a7-offtarget	sgAcvr2a7-offtarget	68189	68078	111	99.8372	0.162783	0	2	109
Control-1-sgAcvr2b1-offtarget	sgAcvr2b1-offtarget	34508	34480	28	99.9189	0.0811406	0	3	25
Control-2-sgAcvr2b1-offtarget	sgAcvr2b1-offtarget	30254	30237	17	99.9438	0.0561909	0	0	17
Control-3-sgAcvr2b1-offtarget	sgAcvr2b1-offtarget	29213	29197	16	99.9452	0.0547701	0	1	15
Acvr2-1-sgAcvr2b1-offtarget	sgAcvr2b1-offtarget	35568	35542	26	99.9269	0.0730994	0	12	14
Acvr2-2-sgAcvr2b1-offtarget	sgAcvr2b1-offtarget	31960	31928	32	99.8999	0.100125	0	6	26
Acvr2-3-sgAcvr2b1-offtarget	sgAcvr2b1-offtarget	29578	29555	23	99.9222	0.0777605	0	4	19
Control-1-sgAcvr2b2-offtarget	sgAcvr2b2-offtarget	105729	105341	388	99.633	0.366976	0	3	385
Control-2-sgAcvr2b2-offtarget	sgAcvr2b2-offtarget	78974	78697	277	99.6493	0.350748	0	0	277
Control-3-sgAcvr2b2-offtarget	sgAcvr2b2-offtarget	69323	69047	276	99.6019	0.398136	0	0	276
Acvr2-1-sgAcvr2b2-offtarget	sgAcvr2b2-offtarget	78394	78169	225	99.713	0.287012	0	0	225
Acvr2-2-sgAcvr2b2-offtarget	sgAcvr2b2-offtarget	52442	52310	132	99.7483	0.251707	0	1	131
Acvr2-3-sgAcvr2b2-offtarget	sgAcvr2b2-offtarget	60396	60236	160	99.7351	0.264918	0	1	159
Control-1-sgAcvr2b3-offtarget	sgAcvr2b3-offtarget	50692	50643	49	99.9033	0.0966622	0	1	48
Control-2-sgAcvr2b3-offtarget	sgAcvr2b3-offtarget	70308	70179	129	99.8165	0.183478	0	1	128
Control-3-sgAcvr2b3-offtarget	sgAcvr2b3-offtarget	72497	72371	126	99.8262	0.1738	0	2	124
Acvr2-1-sgAcvr2b3-offtarget	sgAcvr2b3-offtarget	87430	87317	113	99.8708	0.129246	0	4	109
Acvr2-2-sgAcvr2b3-offtarget	sgAcvr2b3-offtarget	59870	59779	91	99.848	0.151996	0	3	88
Acvr2-3-sgAcvr2b3-offtarget	sgAcvr2b3-offtarget	115394	115221	173	99.8501	0.149921	0	0	173
Control-1-sgAcvr2b4-offtarget	sgAcvr2b4-offtarget	55997	55872	125	99.7768	0.223226	0	2	123
Control-2-sgAcvr2b4-offtarget	sgAcvr2b4-offtarget	38817	38615	202	99.4796	0.520391	0	110	92
Control-3-sgAcvr2b4-offtarget	sgAcvr2b4-offtarget	97891	97722	169	99.8274	0.172641	0	5	164
Acvr2-1-sgAcvr2b4-offtarget	sgAcvr2b4-offtarget	84212	65609	18603	77.9093	22.0907	4672	13809	714
Acvr2-2-sgAcvr2b4-offtarget	sgAcvr2b4-offtarget	85447	64930	20517	75.9886	24.0114	2123	18276	528
Acvr2-3-sgAcvr2b4-offtarget	sgAcvr2b4-offtarget	80371	63570	16801	79.0957	20.9043	3590	12972	457
Control-1-sgAcvr2b5-offtarget	sgAcvr2b5-offtarget	83463	83028	435	99.4788	0.521189	0	0	435
Control-2-sgAcvr2b5-offtarget	sgAcvr2b5-offtarget	79918	79586	332	99.5846	0.415426	0	0	332
Control-3-sgAcvr2b5-offtarget	sgAcvr2b5-offtarget	86929	86550	379	99.564	0.435988	0	3	376
Acvr2-1-sgAcvr2b5-offtarget	sgAcvr2b5-offtarget	85936	85547	389	99.5473	0.452662	0	2	387
Acvr2-2-sgAcvr2b5-offtarget	sgAcvr2b5-offtarget	72597	72301	296	99.5923	0.40773	0	2	294
Acvr2-3-sgAcvr2b5-offtarget	sgAcvr2b5-offtarget	86486	86087	399	99.5387	0.461346	0	1	398
Control-1-sgAcvr2b6-offtarget	sgAcvr2b6-offtarget	132687	132503	184	99.8613	0.138672	0	8	176
Control-2-sgAcvr2b6-offtarget	sgAcvr2b6-offtarget	109789	109644	145	99.8679	0.132072	0	6	139
Control-3-sgAcvr2b6-offtarget	sgAcvr2b6-offtarget	94372	94239	133	99.8591	0.140932	0	3	130
Acvr2-1-sgAcvr2b6-offtarget	sgAcvr2b6-offtarget	66262	66162	100	99.8491	0.150916	0	9	91
Acvr2-2-sgAcvr2b6-offtarget	sgAcvr2b6-offtarget	106774	106621	153	99.8567	0.143293	0	10	143
Acvr2-3-sgAcvr2b6-offtarget	sgAcvr2b6-offtarget	90006	89885	121	99.8656	0.134435	0	9	112
Control-1-sgAcvr2b7-offtarget	sgAcvr2b7-offtarget	89480	88987	493	99.449	0.550961	0	3	490
Control-2-sgAcvr2b7-offtarget	sgAcvr2b7-offtarget	126000	125278	722	99.427	0.573016	0	2	720
Control-3-sgAcvr2b7-offtarget	sgAcvr2b7-offtarget	83951	83491	460	99.4521	0.547939	0	2	458
Acvr2-1-sgAcvr2b7-offtarget	sgAcvr2b7-offtarget	132976	132393	583	99.5616	0.438425	0	2	581
Acvr2-2-sgAcvr2b7-offtarget	sgAcvr2b7-offtarget	121624	120974	650	99.4656	0.534434	0	2	648
Acvr2-3-sgAcvr2b7-offtarget	sgAcvr2b7-offtarget	91151	90759	392	99.5699	0.430056	0	2	390
