# Supplementary material for: Fast, multiplexable and efficient somatic gene deletions in adult mouse skeletal muscle fibers using AAV-CRISPR/Cas9
Source: Nat Commun. 2023 Sep 30;14:6116. doi: 10.1038/s41467-023-41769-7 (PMC10542775; doi:10.1038/s41467-023-41769-7)
Supplement: Supplementary file 6 — Supplementary data 2 [file 41467_2023_41769_MOESM6_ESM.xlsx]

## Sheet: Primers_sgRNA
Titration
Primer	Sequence
ITR_FW	GGAACCCCTAGTGATGGAGTT
ITR_RV	CGGCCTCAGTGAGCGA
sgRNA
sgRNA	Sequence
sgRNA_NT_1	CGGAAGAGCGAGCTCTTCT
sgRNA_Prkca_1	ACGCCGTGGAGTCGTTGGCC
sgRNA_Prkca_2	TGATGAAAAGCTCCACGTCA
sgRNA_Acvr2a_1	AGAGCAAGAGATAAGAAAGA
sgRNA_Acvr2a_2	AGAGACAGAACCAACCAGAC
sgRNA_Acvr2a_3	AGCAACAAAAGTACACTTCA
sgRNA_Acvr2a_4	AGCAGAATGTTGTAATAGGG
sgRNA_Acvr2a_5	GAGTAGGAACAAGTACAGGA
sgRNA_Acvr2a_6	GCTGTTAGAAGTGAAAGCAA
sgRNA_Acvr2a_7	AGAGAAAAGAGGCACCAGTG
sgRNA_Acvr2b_1	GCAGCAGCAGAAGTACACCT
sgRNA_Acvr2b_2	CGTCATCGGAAGCCTCCCTA
sgRNA_Acvr2b_3	CTGGAGCGCACCAACCAGAG
sgRNA_Acvr2b_4	AGTGGCTTCAGGCCCACCAG
sgRNA_Acvr2b_5	TTCATTGCTGCCGAGAAACG
sgRNA_Acvr2b_6	GTGGAACGAACTGTGCCACG
sgRNA_Acvr2b_7	ACCATCGAGCTGGTGAAGAA
sgRNA_Musk_1	AAGAGGCGTGGTGATGACAG
sgRNA_Musk_2	CTTCCACGCTCAGAATGGTG
sgRNA_Musk_3	ATCTGTGTCCTGGATCAAGG
sgRNA_Musk_4	TGCAGGACAGTACCGCTGTG
sgRNA_Musk_5	AGTCCCGCTGAAGGCAACCA
sgRNA_Musk_6	CAGGGCACCACAACTCTCCA
sgRNA_Musk_7	TAGGGTTACAAAGGAACCAA
TIDE
TIDE	Sequence
Prkca_TIDE_FW	GAGAGAGCCAGAGAGAGCG
Prkca_TIDE_RV	CAGATGAAGTCGGTGCAGTG
AAV genome copy number
Primer	Sequence
tdT_WPRE_FW	CTGTTCCTGTACGGCATGG
tdT_WPRE_RV	GGCATTAAAGCAGCGTATCC
ITR_FW	GGAACCCCTAGTGATGGAGTT
ITR_RV	CGGCCTCAGTGAGCGA
R26_FW	GTGGAGCCGTTCTGTGAGAC
R26_RV	CTTTTCCGCTCCCTTCTCCC
Amplicon NGS
Primer	Sequence
sgAcvr2a1_offtarget_1_FW	TCGTCGGCAGCGTCAGATGTGTATAAGAGACAGACCAGTTCTGAGAAACGGCT
sgAcvr2a1_offtarget_1_RV	GTCTCGTGGGCTCGGAGATGTGTATAAGAGACAGGAGTAAATCGTCCTGGGTGGA
sgAcvr2a1_ontarget_FW	TCGTCGGCAGCGTCAGATGTGTATAAGAGACAGGCGAGAACTTCCTACGGCTT
sgAcvr2a1_ontarget_RV	GTCTCGTGGGCTCGGAGATGTGTATAAGAGACAGCCTATCAGTTCGCCACA
sgAcvr2a2_offtarget_1_FW	TCGTCGGCAGCGTCAGATGTGTATAAGAGACAGCTAACTTGTAGCCACCCCGG
sgAcvr2a2_offtarget_1_RV	GTCTCGTGGGCTCGGAGATGTGTATAAGAGACAGAAGCTGTGGTTTCCCTCTGG
sgAcvr2a2_ontarget_FW	TCGTCGGCAGCGTCAGATGTGTATAAGAGACAGAGCATGGCCATTCAAATGCA
sgAcvr2a2_ontarget_RV	GTCTCGTGGGCTCGGAGATGTGTATAAGAGACAGAGCAAAACAATGTCGCCGTT
sgAcvr2a3_offtarget_1_FW	TCGTCGGCAGCGTCAGATGTGTATAAGAGACAGTGAGAAAGAAAACGCGGTGC
sgAcvr2a3_offtarget_1_RV	GTCTCGTGGGCTCGGAGATGTGTATAAGAGACAGGATTTCCTTCTGGAGCCGCT
sgAcvr2a3_ontarget_FW	TCGTCGGCAGCGTCAGATGTGTATAAGAGACAGGTCTGAGGAAGCCAGTGTGA
sgAcvr2a3_ontarget_RV	GTCTCGTGGGCTCGGAGATGTGTATAAGAGACAGTGCACTTACGCTGTGTGACT
sgAcvr2a4_offtarget_1_FW	TCGTCGGCAGCGTCAGATGTGTATAAGAGACAGCGGCCCCTCTCTTTATTTCCA
sgAcvr2a4_offtarget_1_RV	GTCTCGTGGGCTCGGAGATGTGTATAAGAGACAGACATTCCTTAGTGGTAGTTTCTAGG
sgAcvr2a4_ontarget_FW	TCGTCGGCAGCGTCAGATGTGTATAAGAGACAGAGTCACACAGCGTAAGTGCA
sgAcvr2a4_ontarget_RV	GTCTCGTGGGCTCGGAGATGTGTATAAGAGACAGAGGAGGGTAGGCCATCTTGT
sgAcvr2a5_offtarget_1_FW	TCGTCGGCAGCGTCAGATGTGTATAAGAGACAGACATGCCTGCTTCTTTGTCT
sgAcvr2a5_offtarget_1_RV	GTCTCGTGGGCTCGGAGATGTGTATAAGAGACAGACATAAGAGAACTGAAACGGGT
sgAcvr2a5_ontarget_FW	TCGTCGGCAGCGTCAGATGTGTATAAGAGACAGTCCTGTTACACCGAAGCCAC
sgAcvr2a5_ontarget_RV	GTCTCGTGGGCTCGGAGATGTGTATAAGAGACAGACATTCCACAATGAACGCCA
sgAcvr2a6_offtarget_1_FW	TCGTCGGCAGCGTCAGATGTGTATAAGAGACAGCCACACTGGGCTCACAATCT
sgAcvr2a6_offtarget_1_RV	GTCTCGTGGGCTCGGAGATGTGTATAAGAGACAGAGCTGATCTTGTCCTCTGCT
sgAcvr2a6_ontarget_FW	TCGTCGGCAGCGTCAGATGTGTATAAGAGACAGAAGTTCTCGCAGGCTGGAAG
sgAcvr2a6_ontarget_RV	GTCTCGTGGGCTCGGAGATGTGTATAAGAGACAGTTGAGCAACTGGGCTTTCCA
sgAcvr2a7_offtarget_1_FW	TCGTCGGCAGCGTCAGATGTGTATAAGAGACAGGACCACGCCTATGCTGATGT
sgAcvr2a7_offtarget_1_RV	GTCTCGTGGGCTCGGAGATGTGTATAAGAGACAGAGCCAGCTGTGTTCTTGTCA
sgAcvr2a7_ontarget_FW	TCGTCGGCAGCGTCAGATGTGTATAAGAGACAGAGACCACTGTACCTAGCTCA
sgAcvr2a7_ontarget_RV	GTCTCGTGGGCTCGGAGATGTGTATAAGAGACAGGTGATTAGCCACAGGTCCACA
sgAcvr2b1_offtarget_1_FW	TCGTCGGCAGCGTCAGATGTGTATAAGAGACAGGTGCTGACGTCAGGCTACAT
sgAcvr2b1_offtarget_1_RV	GTCTCGTGGGCTCGGAGATGTGTATAAGAGACAGGTACACAGGAGACCAGGCTG
sgAcvr2b1_ontarget_FW	TCGTCGGCAGCGTCAGATGTGTATAAGAGACAGGAGAGTCTTTCCGTCCCTGC
sgAcvr2b1_ontarget_RV	GTCTCGTGGGCTCGGAGATGTGTATAAGAGACAGGCCACACTCAGACCCTCTTC
sgAcvr2b2_offtarget_1_FW	TCGTCGGCAGCGTCAGATGTGTATAAGAGACAGAAAAGAAGCACTGCTGCAGC
sgAcvr2b2_offtarget_1_RV	GTCTCGTGGGCTCGGAGATGTGTATAAGAGACAGAGCAAAGAGATGGGAAGGCC
sgAcvr2b2_ontarget_FW	TCGTCGGCAGCGTCAGATGTGTATAAGAGACAGCTGGAGTGTTAGAGTGGGCG
sgAcvr2b2_ontarget_RV	GTCTCGTGGGCTCGGAGATGTGTATAAGAGACAGAAGGGCTTAAAGGAGTCCGC
sgAcvr2b3/7_ontarget_FW	TCGTCGGCAGCGTCAGATGTGTATAAGAGACAGTACAAGTCACCTCACCGTGC
sgAcvr2b3/7_ontarget_RV	GTCTCGTGGGCTCGGAGATGTGTATAAGAGACAGCCTCCGAAGAGACCCTGAGA
sgAcvr2b3_offtarget_1_FW	TCGTCGGCAGCGTCAGATGTGTATAAGAGACAGGATCCTCGGCCATCTGTCTG
sgAcvr2b3_offtarget_1_RV	GTCTCGTGGGCTCGGAGATGTGTATAAGAGACAGTCGTCCCCTCCTGTCCATAG
sgAcvr2b4_offtarget_1_FW	TCGTCGGCAGCGTCAGATGTGTATAAGAGACAGTGGCAGACCACACTCATTCC
sgAcvr2b4_offtarget_1_RV	GTCTCGTGGGCTCGGAGATGTGTATAAGAGACAGGCATCCACCACTGTGTCAGA
sgAcvr2b4_ontarget_FW	TCGTCGGCAGCGTCAGATGTGTATAAGAGACAGGCGGACTCCTTTAAGCCCTT
sgAcvr2b4_ontarget_RV	GTCTCGTGGGCTCGGAGATGTGTATAAGAGACAGCCCCATGGAAAGACACTCCC
sgAcvr2b5_offtarget_1_FW	TCGTCGGCAGCGTCAGATGTGTATAAGAGACAGGAAAGCGAAAGACAGCCTGG
sgAcvr2b5_offtarget_1_RV	GTCTCGTGGGCTCGGAGATGTGTATAAGAGACAGTTTACCACCCATCTGCCACC
sgAcvr2b5_ontarget_FW	TCGTCGGCAGCGTCAGATGTGTATAAGAGACAGGGTCTTTGGATGCTGAGGCT
sgAcvr2b5_ontarget_RV	GTCTCGTGGGCTCGGAGATGTGTATAAGAGACAGGTCGTGGAAGGCTGTGATGA
sgAcvr2b6_offtarget_1_FW	TCGTCGGCAGCGTCAGATGTGTATAAGAGACAGTTGTGATGTGCCGGTTACCA
sgAcvr2b6_offtarget_1_RV	GTCTCGTGGGCTCGGAGATGTGTATAAGAGACAGAGATGCATTGCAGGGAAATAGT
sgAcvr2b6_ontarget_FW	TCGTCGGCAGCGTCAGATGTGTATAAGAGACAGTCATCACAGCCTTCCACGAC
sgAcvr2b6_ontarget_RV	GTCTCGTGGGCTCGGAGATGTGTATAAGAGACAGACCTGTGGGCAATAGAAGGC
sgAcvr2b7_offtarget_1_FW	TCGTCGGCAGCGTCAGATGTGTATAAGAGACAGTGAACAGGGTGGTGTACTGC
sgAcvr2b7_offtarget_1_RV	GTCTCGTGGGCTCGGAGATGTGTATAAGAGACAGCTCCATGTGGAAGCCTCAGG
sgMusk1_offtarget_1_FW	TCGTCGGCAGCGTCAGATGTGTATAAGAGACAGTCCTTTCCCTGTCAGGTGGT
sgMusk1_offtarget_1_RV	GTCTCGTGGGCTCGGAGATGTGTATAAGAGACAGACACAGACAGCCACACACAT
sgMusk1_ontarget_FW	TCGTCGGCAGCGTCAGATGTGTATAAGAGACAGAGGTCTTAGCTTCTGCCTGA
sgMusk1_ontarget_RV	GTCTCGTGGGCTCGGAGATGTGTATAAGAGACAGAGTACCGACAACAGTGCAGG
sgMusk2/6_ontarget_FW	TCGTCGGCAGCGTCAGATGTGTATAAGAGACAGTTTGACACCCGCTACAGCAT
sgMusk2/6_ontarget_RV	GTCTCGTGGGCTCGGAGATGTGTATAAGAGACAGGTTGGCCCTGGAGCTTGTAT
sgMusk2_offtarget_1_FW	TCGTCGGCAGCGTCAGATGTGTATAAGAGACAGTCATCACATACACGGGAGGT
sgMusk2_offtarget_1_RV	GTCTCGTGGGCTCGGAGATGTGTATAAGAGACAGCATGCTTCACTTTGGGTGCC
sgMusk3_offtarget_1_FW	TCGTCGGCAGCGTCAGATGTGTATAAGAGACAGAATGACCAGCTCACCAGTGG
sgMusk3_offtarget_1_RV	GTCTCGTGGGCTCGGAGATGTGTATAAGAGACAGACATTGAAGGAAGGGGCTCC
sgMusk3_ontarget_FW	TCGTCGGCAGCGTCAGATGTGTATAAGAGACAGTGCCAAGAGTAACCAGAGGG
sgMusk3_ontarget_RV	GTCTCGTGGGCTCGGAGATGTGTATAAGAGACAGCCATCACTTACCCTGAGAGCA
sgMusk4_offtarget_1_FW	TCGTCGGCAGCGTCAGATGTGTATAAGAGACAGCTGAAGTGTGCTGACCCCAT
sgMusk4_offtarget_1_RV	GTCTCGTGGGCTCGGAGATGTGTATAAGAGACAGACGGGAGCTCCTGAGGTATT
sgMusk4_ontarget_FW	TCGTCGGCAGCGTCAGATGTGTATAAGAGACAGGGCAGAGAAGAGGCAGACAC
sgMusk4_ontarget_RV	GTCTCGTGGGCTCGGAGATGTGTATAAGAGACAGCCAAAGTACAGCCTCCCCAG
sgMusk5_offtarget_1_FW	TCGTCGGCAGCGTCAGATGTGTATAAGAGACAGATGGTGGCAGCAGCTATGTT
sgMusk5_offtarget_1_RV	GTCTCGTGGGCTCGGAGATGTGTATAAGAGACAGGGTCAGTCCATTCTGCCTTGA
sgMusk5_ontarget_FW	TCGTCGGCAGCGTCAGATGTGTATAAGAGACAGAAATGTAAACCCGGGAGCGT
sgMusk5_ontarget_RV	GTCTCGTGGGCTCGGAGATGTGTATAAGAGACAGACGCACTGTAGGGCAAGATT
sgMusk6_offtarget_1_FW	TCGTCGGCAGCGTCAGATGTGTATAAGAGACAGGTAGGAGGTGGCCCTATGGA
sgMusk6_offtarget_1_RV	GTCTCGTGGGCTCGGAGATGTGTATAAGAGACAGCGAACAAACGCACCACAACT
sgMusk7_offtarget_1_FW	TCGTCGGCAGCGTCAGATGTGTATAAGAGACAGCCATGTGAAGTGCTTTCTGGG
sgMusk7_offtarget_1_RV	GTCTCGTGGGCTCGGAGATGTGTATAAGAGACAGTCAAATAGTTGGTGGTGAAGCAG
sgMusk7_ontarget_FW	TCGTCGGCAGCGTCAGATGTGTATAAGAGACAGGCATACTCAGGGCACACAGT
sgMusk7_ontarget_RV	GTCTCGTGGGCTCGGAGATGTGTATAAGAGACAGCCCAAATCACCCCGATCACA
sgPrkca1_Offtarget1_FW	TCGTCGGCAGCGTCAGATGTGTATAAGAGACAGACCATCCCCTCAGAAGAGAC
sgPrkca1_Offtarget1_RV	GTCTCGTGGGCTCGGAGATGTGTATAAGAGACAGTCCTGTAGCTCCTAGGATGC
sgPrkca1_Offtarget2_FW	TCGTCGGCAGCGTCAGATGTGTATAAGAGACAGGGGGCAATTGGGCATTTAAT
sgPrkca1_Offtarget2_RV	GTCTCGTGGGCTCGGAGATGTGTATAAGAGACAGGTACAACAGGGAGCCTTTCC
sgPrkca1_Offtarget3_FW	TCGTCGGCAGCGTCAGATGTGTATAAGAGACAGGTGGTCACTCGATTCCACTC
sgPrkca1_Offtarget3_RV	GTCTCGTGGGCTCGGAGATGTGTATAAGAGACAGGCACTCTGGACCTAGGAGAT
sgPrkca1_Offtarget4_FW	TCGTCGGCAGCGTCAGATGTGTATAAGAGACAGATGCAATACAGCTTCCCTGG
sgPrkca1_Offtarget4_RV	GTCTCGTGGGCTCGGAGATGTGTATAAGAGACAGACACGGGGAGGAGATAAACA
sgPrkca1_Ontarget_FW	TCGTCGGCAGCGTCAGATGTGTATAAGAGACAGGAGAGAGCCAGAGAGAGCG
sgPrkca1_Ontarget_RV	GTCTCGTGGGCTCGGAGATGTGTATAAGAGACAGCAGATGAAGTCGGTGCAGTG
PCR
Primer	Sequence
Musk_cDNA_FW	TCAACATTCCACTGTTACAGATGC
Musk_cDNA_RV	GAACCTGAAGAAACAGCATTTCCG
RT-qPCR
Primer	Sequence
Musk_FW	GCTCCTGAATCCCACAATGTC
Musk_RV	AGAGTCCTGGCTTTGTGATGA
Acvr2a_FW	CAATACAGGACAAACAGTCCT
Acvr2a_RV	GAACTGTAGTATGTTCTCATG C
Acvr2b_FW	ATACCCATGGACAGGTTGG
Acvr2b_RV	ATGTCGATACGCAGGAAGG
Chrng_FW	GCCCTGGAGTCAGCTATGAG
Chrng_RV	GGTAAAACCTTGCCCAGTCA
Chrna1_FW	GCCATTAACCCGGAAAGTGAC
Chrna1_RV	CCCCGCTCTCCATGAAGTT
Gadd45a_FW	CCGAAAGGATGGACACGGTG
Gadd45a_RV	TTATCGGGGTCTACGTTGAGC

## Sheet: Antibodies
Western Blot
Antibody	Dilution	Catalog numbers	Company	Validation
Rabbit anti-PKCa	1:1000	2056S	Cell Signaling	https://www.cellsignal.com/products/primary-antibodies/pkca-antibody/2056
Mouse anti-FLAG	1:1000	F3165	Sigma	https://www.sigmaaldrich.com/CH/en/product/sigma/f1804?gclid=CjwKCAiA3pugBhAwEiwAWFzwdQjkmN_4h7tkpop6tRap2jeAo_oXzOVtQtpnKR8_TUPbLhNY8ujB0BoC3GkQAvD_BwE&gclsrc=aw.ds
Goat anti-tdTomato	1:5000	orb182397	Biorbyt	https://www.biorbyt.com/tdtomato-antibody-orb182397.html
Mouse anti-GFP	1:1000	11814460001	Roche	https://www.sigmaaldrich.com/CH/en/product/roche/11814460001?gclid=CjwKCAiA3pugBhAwEiwAWFzwdUKRybE3jw_zedMk5YzJjigmdujm_86aV1HqDxL3scGINWMoUWCC7BoChGUQAvD_BwE&gclsrc=aw.ds
Rabbit anti-GAPDH	1:5000	2118	Cell Signaling	https://www.cellsignal.com/products/primary-antibodies/gapdh-14c10-rabbit-mab/2118
Rabbit anti-HDAC4	1:1000	7628S	Cell Signaling	https://www.cellsignal.com/products/primary-antibodies/hdac4-d15c3-rabbit-mab/7628
Goat anti-rabbit HRP	1:10000	111-035-003	Jackson Immuno	https://www.jacksonimmuno.com/catalog/products/111-035-003
Goat anti-mouse HRP	1:10000	115-035-003	Jackson Immuno	https://www.jacksonimmuno.com/catalog/products/115-035-003
Donkey anti-goat HRP	1:10000	705-035-003	Jackson Immuno	https://www.jacksonimmuno.com/catalog/products/705-035-003
Immunostaining
Antibody	Dilution	Catalog numbers	Company	Validation
Chicken anti-GFP	1:400	A10262	Molecular Probes	https://www.thermofisher.com/antibody/product/GFP-Antibody-Polyclonal/A10262
Mouse anti-MHC1	1:50	BA-D5	DSHB	https://dshb.biology.uiowa.edu/BA-D5
Mouse anti-MHC2a	1:200	SC-71	DSHB	https://dshb.biology.uiowa.edu/SC-71
Mouse anti-MHC2b	1:100	BF-F3	DSHB	https://dshb.biology.uiowa.edu/BF-F3
Rabbit anti-Laminin	1:200	L9393	Sigma	https://www.sigmaaldrich.com/CH/en/product/sigma/l9393
Mouse anti-Synaptic vesicle protein	1:300	SV2	DSHB	https://dshb.biology.uiowa.edu/SV2
Rabbit anti-Musk	1:5000	194T	Prof. Markus A. Rüegg (Punga et al., Exp Neurol, 2011)	https://doi.org/10.1016/j.expneurol.2011.04.018
αBTX A647	1:500	B-35450	Invitrogen	https://www.thermofisher.com/order/catalog/product/B13422
Goat anti-mouse A405	1:50	115-475-207	Jackson Immuno	https://www.jacksonimmuno.com/catalog/products/115-475-207
Goat anti-mouse A568	1:200	A-21124	Invitrogen	https://www.thermofisher.com/antibody/product/Goat-anti-Mouse-IgG1-Cross-Adsorbed-Secondary-Antibody-Polyclonal/A-21124
Goat anti-mouse A488	1:200	A-21042	Invitrogen	https://www.thermofisher.com/antibody/product/Goat-anti-Mouse-IgM-Heavy-chain-Cross-Adsorbed-Secondary-Antibody-Polyclonal/A-21042
Donkey anti-rabbit A647	1:300	711-605-152	Jackson Immuno	https://www.jacksonimmuno.com/catalog/products/711-605-152
Donkey anti-chicken A488	1:500	703-545-155	Jackson Immuno	https://www.jacksonimmuno.com/catalog/products/703-545-155
Goat anti-rabbit A405 plus	1:150	A-48254	Invitrogen	https://www.thermofisher.com/antibody/product/Goat-anti-Rabbit-IgG-H-L-Highly-Cross-Adsorbed-Secondary-Antibody-Polyclonal/A48254
DAPI	1:2000	D9542	Sigma	https://www.sigmaaldrich.com/CH/en/product/sigma/d9542
Whole mount immunostaining
Antibody	Dilution	Catalog numbers	Company	Validation
Mouse anti-Neurofilament	1:2000	2H3	DSHB	https://dshb.biology.uiowa.edu/2H3
Mouse anti-Synaptic vesicle protein	1:400	SV2	DSHB	https://dshb.biology.uiowa.edu/SV2
Rabbit anti-Musk	1:8000	194T	Prof. Markus A. Rüegg (Punga et al., Exp Neurol, 2011)	https://doi.org/10.1016/j.expneurol.2011.04.018
αBTX A647	1:500	B-35450	Invitrogen	https://www.thermofisher.com/order/catalog/product/B13422
Goat anti-mouse A555	1:500	A-21127	Invitrogen	https://www.thermofisher.com/antibody/product/Goat-anti-Mouse-IgG1-Cross-Adsorbed-Secondary-Antibody-Polyclonal/A-21127
Goat anti-rabbit A405 Plus	1:150	A-48254	Invitrogen	https://www.thermofisher.com/antibody/product/Goat-anti-Rabbit-IgG-H-L-Highly-Cross-Adsorbed-Secondary-Antibody-Polyclonal/A48254
