# Supplementary material for: Fast, multiplexable and efficient somatic gene deletions in adult mouse skeletal muscle fibers using AAV-CRISPR/Cas9
Source: Nat Commun. 2023 Sep 30;14:6116. doi: 10.1038/s41467-023-41769-7 (PMC10542775; doi:10.1038/s41467-023-41769-7)
Supplement: Supplementary file 7 — Source data [file 41467_2023_41769_MOESM7_ESM.xlsx]

## Sheet: Fig. 1 C-J
C
loading
Cas9
GFP
Ponceau
D
Mouse	BW (g)
Control_1	35.5
Control_2	31.4
Control_3	28.8
Control_4	32.2
Cas9mKI_1	28.9
Cas9mKI_2	34.8
Cas9mKI_3	37.8
Cas9mKI_4	32.5
	0.537295	p-value
E
	muscle mass (mg)						norml. To control
Mouse	TA	EDL	GAS	SOL	QUAD		TA	EDL	GAS	SOL	QUAD
Control_1	54	10.15	164.85	9.55	213.8		0.989691	0.953052	0.97631	1.07153	0.967585
Control_2	61.1	12.1	186.25	9.7	248		1.11982	1.13615	1.10305	1.08836	1.12236
Control_3	50.2	9.9	159.4	7.55	211		0.920046	0.929577	0.944033	0.847125	0.954913
Control_4	52.95	10.45	164.9	8.85	211.05		0.970447	0.981221	0.976606	0.992987	0.955139
Cas9mKI_1	46.35	9.7	148.75	7.8	192.1		0.849485	0.910798	0.880959	0.875175	0.869378
Cas9mKI_2	48.55	10.1	158.3	9.55	196.15		0.889805	0.948357	0.937519	1.07153	0.887707
Cas9mKI_3	52.85	9.55	169.75	8.65	209		0.968614	0.896714	1.00533	0.970547	0.945862
Cas9mKI_4	49.95	10.4	163.65	7.85	199.1		0.915464	0.976526	0.969203	0.880785	0.901058
							0.104859	0.229316	0.283816	0.508475	0.0655562	p-value
F
min. fiber ferret class (um)	5	10	15	20	25	30	35	40	45	50	55	60	65	70	75	80	85	90	95	100
	% of total fibers																					Mean min. fiber ferret (um)
Control_1	0	0	0.72	2.31	6.11	11.74	15.12	17.28	16.35	14.53	9.49	4.04	1.8	0.39	0.12	0	0	0	0	0		36.3449
Control_2	0	0	0.43	0.97	4.63	10.49	14.85	14.95	17.21	16.46	12.43	5.43	1.51	0.48	0.11	0.05	0	0	0	0		39.7191
Control_3	0	0	0.43	0.8	4.67	10.99	16.89	18.05	18.02	14.61	9.64	3.9	1.38	0.52	0.06	0.03	0	0	0	0		40.7771
Control_4	0	0.03	0.26	1.62	7.41	16.11	19.01	21.07	17.62	10.92	4.82	1.05	0.06	0	0	0.03	0	0	0	0		39.1087
Cas9mKI_1	0	0	0.09	1.24	7.36	16.34	17.22	18.7	17.78	12.2	6.44	1.95	0.47	0.21	0	0	0	0	0	0		39.3557
Cas9mKI_2	0	0	0.48	1.93	5.85	14.74	19.88	21.63	18.01	10.43	5.26	1.52	0.21	0.03	0.03	0	0	0	0	0		36.1872
Cas9mKI_3	0	0	0.4	2.05	7.38	16.08	20.49	21.04	16.66	9.77	3.74	1.53	0.58	0.15	0.09	0.03	0	0	0	0		36.7811
Cas9mKI_4	0	0	0.18	0.93	4.52	10.9	18.23	18.08	18.26	15.84	7.96	3.92	0.84	0.27	0.03	0	0.03	0	0	0		37.2656
		0.355918	0.239708	0.805507	0.570996	0.269984	0.0873089	0.234523	0.480714	0.290802	0.123708	0.25107	0.155063	0.208549	0.334437	0.167714	0.355918					0.223077	p-value
G
mouse	grip strength (kg)
Control_1	0.089
Control_2	0.087
Control_3	0.095
Control_4	0.081
Control_5	0.094
Cas9mKI_1	0.087
Cas9mKI_2	0.088
Cas9mKI_3	0.099
Cas9mKI_4	0.1
Cas9mKI_5	0.081
Cas9mKI_6	0.093
Cas9mKI_7	0.093
Cas9mKI_8	0.082
	0.761982	p-value
H
time (ms)	0	1	2	3	4	5	10	11	12	13	14	15	16	17	18	19	20	21	22	23	24	25	26	27	28	29	30	31	32	33	34	35	36	37	38	39	40	41	42	43	44	45	46	47	48	49	50	51	52
	EDL twitch (mN)
Control_1	0	3.6686	12.3369	20.5832	27.3361	33.3747	49.6076	50.4192	50.614	49.9322	48.9907	47.0428	45.3546	43.017	40.647	38.1472	35.1603	32.4981	30.0957	27.8231	25.4206	23.5376	21.6871	20.1287	18.5704	17.4341	16.2653	15.0965	14.22	13.1811	12.4019	11.4604	10.7137	9.8046	9.2852	8.8306	8.2787	7.6619	6.9801	6.623	6.0386	5.8763	5.3893	5.3244	4.8374	4.675	4.0907	3.8309	3.7335
Control_2	0	5.5841	13.4408	20.5183	26.3621	31.5242	44.9974	45.5818	44.7377	43.082	40.6795	38.4069	35.5499	32.5955	29.1866	26.2972	23.3753	20.9728	19.0898	17.1743	16.1679	14.7394	13.8953	13.181	11.9798	11.4604	10.6487	9.9345	9.2527	8.506	8.0839	7.3697	7.045	6.4931	6.0061	5.3568	5.0971	4.5776	4.253	4.2205	3.7011	3.7335	3.1816	3.0193	2.7271	2.3375	2.37	1.9479	1.883
Control_3	0	3.1167	10.5838	17.7263	23.8623	28.5698	40.0302	39.9004	38.7965	37.5628	35.7123	34.0241	31.9138	29.7061	27.6608	25.0635	22.8559	20.843	19.0574	17.8562	16.4601	15.3563	14.5122	13.311	12.4344	11.5903	11.0708	10.2592	9.7722	9.2203	8.6359	8.2138	7.7269	7.2074	6.623	6.136	5.8114	5.4218	5.3244	4.9023	4.5452	4.253	3.831	3.7985	3.4414	3.2466	3.2141	2.857	2.7921
Control_4	0	6.1685	15.6484	23.8623	31.2969	37.5628	55.354	55.9059	55.8085	54.3151	51.7503	48.6011	45.2572	41.6535	38.0173	34.4786	30.6476	27.5634	25.2258	23.1156	21.0378	19.6742	18.2457	17.1419	15.9406	15.129	13.9927	13.0187	12.1422	11.3954	10.389	9.8046	8.928	8.0839	7.7268	7.1424	6.4282	5.9087	5.5191	5.227	4.5776	4.253	3.8959	3.6361	3.3115	3.0193	2.8894	2.5323	2.4024
Cas9mKI_1	0	5.9413	14.9667	23.0507	30.1607	35.7123	50.0297	49.8349	48.8609	46.6533	44.056	41.0692	37.6278	34.4462	31.4268	28.7647	26.5245	24.0896	22.0767	20.1937	18.5055	17.1419	15.616	14.4473	13.1487	11.7526	10.7787	9.3502	8.6035	7.6944	6.7854	6.3633	5.3894	5.1946	4.74	4.2206	3.8635	3.4089	3.2791	2.8246	2.7272	2.922	2.435	2.4674	2.1752	1.948	1.948	1.5909	1.7532
Cas9mKI_2	0	6.136	15.4537	23.7324	30.9074	36.3941	51.9451	51.7179	50.6465	48.8934	46.3286	43.9261	40.6795	37.0758	33.18	29.8685	26.979	24.2519	22.1741	19.9015	18.3431	16.8172	15.4537	14.5122	13.246	12.272	11.3305	10.4864	9.8047	9.1878	8.3762	7.7268	6.8827	6.623	6.1036	5.8438	5.1296	4.7725	4.6426	4.1232	3.9284	3.7336	3.4738	3.279	3.0518	3.0193	2.8245	2.7921	2.6622
Cas9mKI_3	0	5.6815	13.8953	20.778	26.5244	31.1995	42.8871	42.4651	41.2963	39.251	36.8485	34.2188	31.1995	28.5048	25.3881	23.0181	20.4858	18.408	16.525	15.2264	13.9277	12.8239	11.8499	10.9734	10.0968	9.1877	8.7008	7.8891	7.4995	6.8178	6.4606	5.9412	5.4542	5.162	4.6101	4.4478	3.9608	3.7335	3.279	3.1167	2.6297	2.5972	2.3375	2.2076	2.1102	1.9804	1.7531	1.396	1.6557
Cas9mKI_4	0	6.5581	15.1291	22.304	28.5699	33.5371	46.2961	46.6857	46.3286	45.1274	43.5041	41.6211	39.316	36.8486	34.4137	31.6216	28.8296	26.1999	23.7649	21.3625	19.4795	17.6289	16.0381	14.6745	13.311	12.0773	11.0709	10.0644	9.0904	8.3762	7.597	6.8828	6.2335	5.8439	5.3894	4.9024	4.5777	4.1557	3.8959	3.7011	3.3765	3.3765	3.0843	2.7596	2.6947	2.6298	2.435	2.2402	2.2402
I
					norml. to control
mouse	Pt (mN)	TPT (ms)	1/2RT (ms)		Pt	TPT	1/2RT (ms)
Control_1	50.614	12.2458	11.9938		1.05373	1.06254	1.14324
Control_2	45.5818	11.425	9.58361		0.948969	0.99132	0.913507
Control_3	40.0302	10.753	10.9439		0.83339	0.933019	1.04317
Control_4	55.9059	11.6762	9.44273		1.16391	1.01312	0.900078
Cas9mKI_1	50.0297	10.9004	10.519		1.04157	0.945803	1.00267
Cas9mKI_2	51.9451	10.6717	9.86091		1.08145	0.925964	0.939939
Cas9mKI_3	42.8871	10.5099	9.24505		0.892868	0.91192	0.881236
Cas9mKI_4	46.6857	11.5026	10.9656		0.971951	0.998061	1.04524
					0.971622	0.147369	0.646891	p-value
J
stim. Frequency (Hz)	1	20	50	100	150	200
stim. #							5	10	15	20	25	30	35	40	45
Control_1	33.7934	38.5132	76.0301	183.666	226.119	243.763	213.314	179.632	137.504	97.1263	74.9365	63.7983	59.0789	57.2712	55.7162
Control_2	26.4325	29.0695	50.8773	173.714	211.514	223.569	172.55	135.904	92.5193	67.2107	55.2422	51.0473	49.2703	47.8803	46.8308
Control_3	28.1841	31.6383	53.7764	149.124	190.308	210.627	181.402	137.748	95.6881	67.2924	55.7196	50.545	47.8781	46.503	45.6621
Control_4	34.4137	38.6685	78.8874	203.938	241.394	253.899	219.087	167.155	118.937	79.2783	63.2046	58.5227	55.852	55.2357	54.8779
Cas9mKI_1	35.0357	36.7824	57.0426	173.032	211.09	229.403	205.244	171.163	129.839	93.0456	73.9455	65.8188	61.8004	58.8265	56.9609
Cas9mKI_2	33.9788	36.0336	56.7308	175.38	216.033	230.861	198.471	158.204	114.11	79.4781	63.4949	55.9147	52.5323	49.6302	50.2162
Cas9mKI_3	31.5366	35.0218	59.1125	188.719	228.577	243.99	204.835	164.766	127.706	90.2376	71.4938	63.2777	59.3061	57.1088	55.9904
Cas9mKI_4	30.3249	32.559	58.6852	161.562	196.753	213.064	192.702	159.154	125.638	93.7681	73.9347	64.9335	60.7009	57.9163	56.0367
	0.409859	0.817737	0.376231	0.824484	0.751222	0.765255	0.764977	0.493624	0.282151	0.193827	0.157065	0.146083	0.150902	0.267963	0.234512	p-value
[truncated: 8 more columns]

## Sheet: Fig. 2 C-F
C
	TA	Heart	Liver
mouse	AAV genomes / nuclei
AAV9-sgNT_1	62.82	16.69	78.34
AAV9-sgNT_2	83.26	13.01	141.25
AAV9-sgNT_3	108.86	15.38	175.85
AAV9-sgNT_4	148.96	14.57	89.99
AAV9-3sgPKCa-1_1	110.65	15.41	34.14
AAV9-3sgPKCa-1_2	95.81	38.7	127.85
AAV9-3sgPKCa-1_3	95.22	22.38	177.22
AAV9-3sgPKCa-1_4	50.2242	not collected	not collected
AAV9-3sgPKCa-1_5	80.9785	not collected	not collected
	0.495051	0.12997	0.858714	p-value
D
	TA	Heart	Liver
mouse	sgPKCa-1 editing (%)
AAV9-sgNT_1	2.3	0.3	0.5
AAV9-sgNT_2	1.8	1.8	3.4
AAV9-sgNT_3	1.6	2.7	1.8
AAV9-sgNT_4	0	2.1	3.8
AAV9-3sgPKCa-1_1	18	1	0.1
AAV9-3sgPKCa-1_2	22.7	2.1	1.7
AAV9-3sgPKCa-1_3	19.2	4.2	0.1
AAV9-3sgPKCa-1_4	18.8	not collected	not collected
AAV9-3sgPKCa-1_5	22.9	not collected	not collected
	1.32027e-06	0.50664	0.143205	p-value
E
loading
PKCa
tdTomato
GAPDH
F
	raw band density				norm. to GAPDH			norm. to control
mouse	GAPDH	PKCa	tdTomato		PKCa	tdTomato		PKCa	tdTomato
AAV9-sgNT_1	18352886	10115678	451770		0.551176	0.0246157		0.776245	1.20901
AAV9-sgNT_2	35575522	36062213	485104		1.01368	0.0136359		1.42761	0.669733
AAV9-sgNT_3	19290473	10858702	412284		0.562905	0.0213724		0.792762	1.04972
AAV9-sgNT_4	17327763	12345306	378035		0.712458	0.0218167		1.00338	1.07154
AAV9-3sgPKCa-1_1	22974489	1918222	465966		0.0834936	0.0202819		0.117587	0.996154
AAV9-3sgPKCa-1_2	20058836	1009374	422225		0.0503207	0.0210493		0.0708687	1.03385
AAV9-3sgPKCa-1_3	25250404	2927741	517067		0.115948	0.0204776		0.163295	1.00577
AAV9-3sgPKCa-1_4	17460307	1575644	446781		0.0902415	0.0255884		0.127091	1.25678
AAV9-3sgPKCa-1_5	20082939	6901360	390827		0.343643	0.0194606		0.483967	0.955818
								0.00136368	0.686745	p-value

## Sheet: Fig. 3 C,  D ,E,  G-I 
C
loading
PKCa
tdTomato
GAPDH
D
	raw band density				norm. to GAPDH			norm. to control
mouse	GAPDH	PKCa	tdTomato		PKCa	tdTomato		PKCa	tdTomato
PBS_1	41963992	39774737	3293919		0.94783	0.0784939		1.23509	0.0338246
PBS_2	34158774	22805755	3490798		0.66764	0.102193		0.869984	0.0440371
PBS_3	34202559	25724654	5509698		0.752127	0.16109		0.980077	0.069417
PBS_4	32465397	22792865	6184313		0.702066	0.190489		0.914845	0.0820857
AAV9-3sgPKCa-1_1	33301383	24416952	66060718		0.733211	1.98372		0.955429	0.854826
AAV9-3sgPKCa-1_2	36158390	17650063	67544023		0.488132	1.868		0.636072	0.80496
AAV9-3sgPKCa-1_3	27375456	9161653	66735224		0.334667	2.43778		0.436096	1.05049
AAV9-3sgPKCa-1_4	24607084	8921361	73648149		0.362553	2.99297		0.472433	1.28973
AAVMYO-3sgPKCa-1_1	25621042	5794247	95071602		0.226152	3.71068		0.294693	1.59901
AAVMYO-3sgPKCa-1_2	11574550	1525391	95651326		0.131788	8.26393		0.17173	3.56109
AAVMYO-3sgPKCa-1_3	21704969	3088211	101029402		0.142281	4.65467		0.185403	2.00579
AAVMYO-3sgPKCa-1_4	24613992	4630852	102577749		0.188139	4.16746		0.245159	1.79584
								Anova
								0.0004	0.0009
								P-value
								0.0121	0.0338	PBS vs. AAV9
								0.0001	0.0003	PBS vs. AAVMYO
								0.0085	0.0093	AAV9 vs AAVMYO
E
mouse	sgPKCa-1 editing (%)
PBS_1	2.9
PBS_2	2.9
PBS_3	3
PBS_4	3.9
AAV9-3sgPKCa-1_1	14.6
AAV9-3sgPKCa-1_2	18.1
AAV9-3sgPKCa-1_3	18.5
AAV9-3sgPKCa-1_4	17.5
AAVMYO-3sgPKCa-1_1	22.3
AAVMYO-3sgPKCa-1_2	20.4
AAVMYO-3sgPKCa-1_3	20.3
AAVMYO-3sgPKCa-1_4	26.4
	Anova
	<0.0001
	P-value
	<0.0001	PBS vs. AAV9
	<0.0001	PBS vs. AAVMYO
	0.0046	AAV9 vs AAVMYO
F
Amplicon	Guide	Reads_aligned	Unmodified	Modified	Unmodified (%)	Modified (%)
Control-1-sgPKCα-1-ontarget	sgPKCα-1-ontarget	135682	132219	3463	97.4477	2.55229
Control-2-sgPKCα-1-ontarget	sgPKCα-1-ontarget	156199	146779	9420	93.9692	6.03077
Control-3-sgPKCα-1-ontarget	sgPKCα-1-ontarget	180456	174196	6260	96.531	3.46899
Control-4-sgPKCα-1-ontarget	sgPKCα-1-ontarget	147320	142053	5267	96.4248	3.57521
AAV9-1-sgPKCα-1-ontarget	sgPKCα-1-ontarget	121901	100866	21035	82.7442	17.2558
AAV9-2-sgPKCα-1-ontarget	sgPKCα-1-ontarget	122339	99979	22360	81.7229	18.2771
AAV9-3-sgPKCα-1-ontarget	sgPKCα-1-ontarget	90438	72908	17530	80.6166	19.3834
AAV9-4-sgPKCα-1-ontarget	sgPKCα-1-ontarget	151031	120972	30059	80.0975	19.9025
AAVMYO-1-sgPKCα-1-ontarget	sgPKCα-1-ontarget	173012	128325	44687	74.1712	25.8288
AAVMYO-2-sgPKCα-1-ontarget	sgPKCα-1-ontarget	143357	107893	35464	75.2618	24.7382
AAVMYO-3-sgPKCα-1-ontarget	sgPKCα-1-ontarget	183297	145880	37417	79.5867	20.4133
AAVMYO-4-sgPKCα-1-ontarget	sgPKCα-1-ontarget	171113	134209	36904	78.433	21.567
						Anova
						<0.0001
						P-value
						<0.0001	Control vs. AAV9
						<0.0001	Control vs. AAVMYO
						0.0078	AAV9 vs AAVMYO
H
indel size (bp)	-10	-9	-8	-7	-6	-5	-4	-3	-2	-1	0	1	2	3	4	5	6	7	8	9	10
	sequences (%)
PBS_1	0	0	0.02	0.01	0.03	0.03	0.23	0.03	0.2	0.94	98.19	0.25	0	0	0	0	0	0	0	0	0
PBS_2	0	0.01	0.01	0.06	0.09	0.05	0.3	0.22	0.82	2.86	94.82	0.67	0.02	0.02	0	0	0	0	0	0	0
PBS_3	0.02	0.01	0	0.07	0.05	0.06	0.24	0.03	0.52	1.37	97.18	0.37	0	0	0	0	0	0	0	0	0
PBS_4	0	0	0	0.03	0.07	0	0.1	0.06	0.64	1.36	97.33	0.3	0.02	0	0	0.01	0	0	0	0	0
AAV9-3sgPKCa-1_1	0.08	0.14	0.13	0.21	0.36	0.27	1.24	0.42	2.67	8.72	83.89	1.45	0.01	0	0	0	0	0	0	0	0
AAV9-3sgPKCa-1_2	0	0.18	0	0.18	0.5	0.24	1.4	0.36	3.24	8.52	82.98	2.15	0.04	0	0	0	0	0	0	0	0
AAV9-3sgPKCa-1_3	0.08	0.07	0.03	0.32	0.35	0.35	1.31	0.21	3.55	9.86	81.59	2.01	0.12	0	0	0	0	0	0	0	0
AAV9-3sgPKCa-1_4	0.05	0.05	0.09	0.33	0.49	0.1	1.8	0.55	3.37	9.27	81.22	2.48	0.04	0.04	0.06	0	0	0	0	0	0
AAVMYO-3sgPKCa-1_1	0.11	0.16	0.08	0.34	0.58	0.26	2.14	0.87	4.74	12.2	75.51	2.72	0.17	0	0	0	0	0	0	0	0
AAVMYO-3sgPKCa-1_2	0.16	0.12	0.12	0.35	1.03	0.45	2.31	0.64	4.84	9.84	76.76	2.91	0.13	0.01	0	0	0	0	0	0	0
AAVMYO-3sgPKCa-1_3	0.07	0.14	0.12	0.14	0.44	0.26	1.78	0.46	4.13	9.32	80.73	2.01	0.05	0.05	0	0	0	0	0	0	0
AAVMYO-3sgPKCa-1_4	0	0.17	0.17	0.24	0.66	0.13	1.92	0.47	4.57	8.92	79.66	2.67	0.21	0	0	0	0	0	0	0	0
I
Amplicon	Guide	Unmodified	Modified	Unmodified (%)	Modified (%)
Control-1-sgPKCα-1-offtraget1	sgPKCα-1-offtraget1	161007	1251	99.229	0.770994	Off-target-1
Control-2-sgPKCα-1-offtraget1	sgPKCα-1-offtraget1	231445	1819	99.2202	0.779803	Anova
Control-3-sgPKCα-1-offtraget1	sgPKCα-1-offtraget1	221178	1837	99.1763	0.823711	0.6623
Control-4-sgPKCα-1-offtraget1	sgPKCα-1-offtraget1	184046	1638	99.1179	0.882144	P-value
AAV9-1-sgPKCα-1-offtraget1	sgPKCα-1-offtraget1	231352	2563	98.9043	1.0957	0.407	Control vs. AAV9
AAV9-2-sgPKCα-1-offtraget1	sgPKCα-1-offtraget1	226682	1882	99.1766	0.823402	0.4912	Control vs. AAVMYO
AAV9-3-sgPKCα-1-offtraget1	sgPKCα-1-offtraget1	269940	2443	99.1031	0.896899	0.8825	AAV9 vs AAVMYO
AAV9-4-sgPKCα-1-offtraget1	sgPKCα-1-offtraget1	272348	2031	99.2598	0.740217
AAVMYO-1-sgPKCα-1-offtraget1	sgPKCα-1-offtraget1	178855	1673	99.0733	0.926726
AAVMYO-2-sgPKCα-1-offtraget1	sgPKCα-1-offtraget1	222996	1855	99.175	0.824991
AAVMYO-3-sgPKCα-1-offtraget1	sgPKCα-1-offtraget1	247134	1782	99.2841	0.715904
AAVMYO-4-sgPKCα-1-offtraget1	sgPKCα-1-offtraget1	218803	2291	98.9638	1.03621
Control-1-sgPKCα-1-offtarget2	sgPKCα-1-offtarget2	139338	893	99.3632	0.636806	Off-target-2
Control-2-sgPKCα-1-offtarget2	sgPKCα-1-offtarget2	107215	731	99.3228	0.67719	Anova
Control-3-sgPKCα-1-offtarget2	sgPKCα-1-offtarget2	162511	1210	99.2609	0.739062	0.0276
Control-4-sgPKCα-1-offtarget2	sgPKCα-1-offtarget2	166321	1086	99.3513	0.648718	P-value
AAV9-1-sgPKCα-1-offtarget2	sgPKCα-1-offtarget2	183883	1457	99.2139	0.786123	0.3321	Control vs. AAV9
AAV9-2-sgPKCα-1-offtarget2	sgPKCα-1-offtarget2	107604	742	99.3152	0.684843	0.0101	Control vs. AAVMYO
AAV9-3-sgPKCα-1-offtarget2	sgPKCα-1-offtarget2	159235	1051	99.3443	0.655703	0.0538	AAV9 vs AAVMYO
AAV9-4-sgPKCα-1-offtarget2	sgPKCα-1-offtarget2	182427	1297	99.294	0.70595
AAVMYO-1-sgPKCα-1-offtarget2	sgPKCα-1-offtarget2	141374	1105	99.2244	0.775553
AAVMYO-2-sgPKCα-1-offtarget2	sgPKCα-1-offtarget2	158318	1262	99.2092	0.790826
AAVMYO-3-sgPKCα-1-offtarget2	sgPKCα-1-offtarget2	158199	1292	99.1899	0.810077
AAVMYO-4-sgPKCα-1-offtarget2	sgPKCα-1-offtarget2	242228	1804	99.2608	0.739247
Control-1-sgPKCα-1-offtarget3	sgPKCα-1-offtarget3	90882	335	99.6327	0.367256	Off-target-3
Control-2-sgPKCα-1-offtarget3	sgPKCα-1-offtarget3	118513	563	99.5272	0.472807	Anova
Control-3-sgPKCα-1-offtarget3	sgPKCα-1-offtarget3	62429	255	99.5932	0.406802	0.7988
Control-4-sgPKCα-1-offtarget3	sgPKCα-1-offtarget3	141347	568	99.5998	0.40024	P-value
AAV9-1-sgPKCα-1-offtarget3	sgPKCα-1-offtarget3	163255	575	99.649	0.350974	0.7258	Control vs. AAV9
AAV9-2-sgPKCα-1-offtarget3	sgPKCα-1-offtarget3	64837	386	99.4082	0.591816	0.5147	Control vs. AAVMYO
AAV9-3-sgPKCα-1-offtarget3	sgPKCα-1-offtarget3	169143	620	99.6348	0.365215	0.759	AAV9 vs AAVMYO
AAV9-4-sgPKCα-1-offtarget3	sgPKCα-1-offtarget3	158669	690	99.567	0.432985
AAVMYO-1-sgPKCα-1-offtarget3	sgPKCα-1-offtarget3	52913	325	99.3895	0.610466
AAVMYO-2-sgPKCα-1-offtarget3	sgPKCα-1-offtarget3	84916	319	99.6257	0.374259
AAVMYO-3-sgPKCα-1-offtarget3	sgPKCα-1-offtarget3	173907	743	99.5746	0.425422
AAVMYO-4-sgPKCα-1-offtarget3	sgPKCα-1-offtarget3	50889	211	99.5871	0.412916
Control-1-sgPKCα-1-offtarget4	sgPKCα-1-offtarget4	130499	645	99.5082	0.491826	Off-target-4
Control-2-sgPKCα-1-offtarget4	sgPKCα-1-offtarget4	122249	553	99.5497	0.450318	Anova
Control-3-sgPKCα-1-offtarget4	sgPKCα-1-offtarget4	163468	651	99.6033	0.396663	0.4569
Control-4-sgPKCα-1-offtarget4	sgPKCα-1-offtarget4	110709	404	99.6364	0.363594	P-value
AAV9-1-sgPKCα-1-offtarget4	sgPKCα-1-offtarget4	154888	596	99.6167	0.383319	0.3744	Control vs. AAV9
AAV9-2-sgPKCα-1-offtarget4	sgPKCα-1-offtarget4	202433	957	99.5295	0.470525	0.2394	Control vs. AAVMYO
AAV9-3-sgPKCα-1-offtarget4	sgPKCα-1-offtarget4	177445	650	99.635	0.364974	0.7524	AAV9 vs AAVMYO
AAV9-4-sgPKCα-1-offtarget4	sgPKCα-1-offtarget4	122946	436	99.6466	0.353374
AAVMYO-1-sgPKCα-1-offtarget4	sgPKCα-1-offtarget4	151674	637	99.5818	0.418223
AAVMYO-2-sgPKCα-1-offtarget4	sgPKCα-1-offtarget4	112990	397	99.6499	0.350128
AAVMYO-3-sgPKCα-1-offtarget4	sgPKCα-1-offtarget4	127049	517	99.5947	0.40528
AAVMYO-4-sgPKCα-1-offtarget4	sgPKCα-1-offtarget4	156281	554	99.6468	0.353237

## Sheet: Fig. 4 C, D-G
C
mouse	TA	EDL	SOL	TRI	DIA
	AAV genome / nuclei
AAV9-3sgPKCa-1_1	13.3754	10.3673	6.60453	4.40314	3.98749
AAV9-3sgPKCa-1_2	4.9228	11.0779	3.86465	5.57082	5.83263
AAV9-3sgPKCa-1_3	4.94633	11.155	8.26771	3.97291	5.73036
AAV9-3sgPKCa-1_4	6.59582	6.96806	2.67532	5.95301	7.47795
AAVMYO-3sgPKCa-1_1	30.0871	36.8044	21.4225	44.4235	24.937
AAVMYO-3sgPKCa-1_2	30.635	92.6981	27.7371	38.9578	70.0284
AAVMYO-3sgPKCa-1_3	29.6116	16.6977	41.6284	35.0316	86.3386
AAVMYO-3sgPKCa-1_4	27.8203	27.7454	24.9581	18.699	50.1995
AAVMYO-3sgPKCa-1_5	17.941	16.3773	32.3962	24.1226	110.661
	0.000467435	0.123597	0.000602846	0.00147603	0.00713376	P-value
D
mouse	TA	EDL	SOL	TRI	DIA
	sgPKCa-1 editing (%)
PBS_1	1	0	2.6	1.3	0.6
PBS_2	0.5	0	0.4	0	0.2
PBS_3	0	0.1	0	2.5	0
PBS_4	0.9	0.2	1.7	0.6	0
AAV9-3sgPKCa-1_1	3.4	0.5	5.1	1.1	0
AAV9-3sgPKCa-1_2	4	4.8	0.6	0.4	2.1
AAV9-3sgPKCa-1_3	2.5	0.4	8.7	2.7	3
AAV9-3sgPKCa-1_4	8	3.8	8.4	9	2.1
AAVMYO-3sgPKCa-1_1	16	16.4	17.3	5.7	16.8
AAVMYO-3sgPKCa-1_2	12.7	13.8	13.7	14.6	21
AAVMYO-3sgPKCa-1_3	22.6	13.6	13.5	11.5	19.2
AAVMYO-3sgPKCa-1_4	18.2	13.1	17.9	10	17.2
AAVMYO-3sgPKCa-1_5	18.8	7.3	17.8	12	21.1
	Anova
	<0.0001	<0.0001	<0.0001	0.0018	<0.0001
	P-value
	0.0679	0.2147	0.033	0.3306	0.1548	PBS vs. AAV9
	<0.0001	<0.0001	<0.0001	0.0008	<0.0001	PBS vs. AAVMYO
	<0.0001	<0.0001	0.0001	0.0044	<0.0001	AAV9 vs AAVMYO
E
loading
PKCa
tdTomato
GAPDH
F, G
	raw band density				norm. to GAPDH			norm. to control
mouse	GAPDH	PKCa	tdTomato		PKCa	tdTomato		PKCa	tdTomato
PBS_1	10515684	29521347	1474		2.80736	0.000140172		1.14305	6.21192e-05
PBS_2	6925579	12881160	71		1.85994	1.02519e-05		0.757293	4.54326e-06
PBS_3	8157913	21752379	343		2.66641	4.20451e-05		1.08566	1.86329e-05
PBS_4	8206954	20438860	848		2.49043	0.000103327		1.014	4.57909e-05
AAV9-3sgPKCa-1_1	8918049	17921825	19646306		2.00961	2.20298		0.818234	0.976285
AAV9-3sgPKCa-1_2	4944821	9400514	11639076		1.90108	2.35379		0.774045	1.04312
AAV9-3sgPKCa-1_3	6193397	8135315	18915499		1.31355	3.05414		0.534823	1.35349
AAV9-3sgPKCa-1_4	7698757	14010121	10894248		1.81979	1.41507		0.740946	0.627108
AAVMYO-3sgPKCa-1_1	6236756	6276517	32934966		1.00638	5.28078		0.409756	2.34026
AAVMYO-3sgPKCa-1_2	4956896	3905261	41295785		0.787844	8.33098		0.320779	3.692
AAVMYO-3sgPKCa-1_3	4090112	3274454	41647452		0.800578	10.1825		0.325963	4.51252
AAVMYO-3sgPKCa-1_4	9177865	9464412	47697841		1.03122	5.19705		0.419872	2.30315
								Anova
								0.0002	0.0002
								P-value
								0.0112	0.0568	PBS vs. AAV9
								<0.0001	<0.0001	PBS vs. AAVMYO
								0.0036	0.0009	AAV9 vs AAVMYO

## Sheet: Fig. 5  B, C, E, F
B
	body weight (g)					norm. to time 0
time (days)	0	7	14	20		0	7	14	20
Control_1	23.9	24.2	25.3	24.5		1	1.01255	1.05858	1.0251
Control_2	21.4	21.7	22.2	22.5		1	1.01402	1.03738	1.0514
Control_3	18.9	19.7	20.8	20.6		1	1.04233	1.10053	1.08995
AAVMYO-7sgMusk_1	23.8	25	24.2	16.7		1	1.05042	1.01681	0.701681
AAVMYO-7sgMusk_2	18	18.6	18	12.2		1	1.03333	1	0.677778
AAVMYO-7sgMusk_3	17.9	19.4	18.9	11.4		1	1.0838	1.05587	0.636872
							0.136835	0.172233	0.000136595	P-value
C
mouse	all limb (g)	fore limb (g)
Control_1	226.3	92.7
Control_2	225.7	140.7
Control_3	193.7	84
AAVMYO-7sgMusk_1	183.3	42
AAVMYO-7sgMusk_2	136	51.3
AAVMYO-7sgMusk_3	132	45.3
	0.0301439	0.0288077	P-value
E
			muscle mass (mg)							norm. to body weight at t0 (mg/g)							norml. to control
mouse	body weight t0 (g)		TA	GAS	EDL	SOL	TRI	MAS		TA	GAS	EDL	SOL	TRI	MAS		TA	GAS	EDL	SOL	TRI	MAS
Control_1	23.9		42.05	136.3	9.65	7.85	76.3	36.25		1.75941	5.70293	0.403766	0.328452	3.19247	1.51674		0.930072	0.989566	0.927377	0.929693	0.922072	0.891706
Control_2	21.4		39.75	122.15	9.8	7.5	74.7	36.15		1.85748	5.70794	0.457944	0.350467	3.49065	1.68925		0.98191	0.990436	1.05181	0.992009	1.0082	0.99313
Control_3	18.9		38.9	111.1	8.4	7.2	70	35.85		2.0582	5.87831	0.444444	0.380952	3.7037	1.89683		1.08802	1.02	1.02081	1.0783	1.06973	1.11516
AAVMYO-7sgMusk_1	23.8		38.2	109.65	7.1	7.35	67.9	29.35		1.60504	4.60714	0.298319	0.308824	2.85294	1.23319		0.848467	0.799427	0.685186	0.874135	0.824008	0.725008
AAVMYO-7sgMusk_2	18		25	75.15	5.15	4.9	46.1	24.75		1.38889	4.175	0.286111	0.272222	2.56111	1.375		0.734202	0.724442	0.657146	0.770534	0.739719	0.808377
AAVMYO-7sgMusk_3	17.9		26.55	73.8	5.7	5.25	47.15	25.5		1.48324	4.12291	0.318436	0.293296	2.63408	1.42458		0.784079	0.715402	0.731389	0.830184	0.760794	0.837527
																	0.0208348	0.00087543	0.00202931	0.0290107	0.0106113	0.0451138	P-value
F
mouse	muscle	Tbp (Ct)	Musk (Ct)	2^-delta-delta Ct	norml. Control
Control_1	TA	27.8848	31.103	1.084	1.08148	TA
Control_2		27.6688	30.9948	1.00599	1.00364	3.45583e-05	P-value
Control_3		27.8449	31.3044	0.917018	0.914881
AAVMYO-7sgMusk_1		27.4143	36.0398	0.0255434	0.0254839
AAVMYO-7sgMusk_2		27.3597	36.531	0.0174976	0.0174568
AAVMYO-7sgMusk_3		26.8227	36.0629	0.0166819	0.016643
Control_1	SOL	26.5475	28.9923	1.19333	0.927859	SOL
Control_2		27.077	31.2339	0.364223	0.283199	0.095895	P-value
Control_3		26.4243	27.922	2.30077	1.78894
AAVMYO-7sgMusk_1		26.2318	32.3928	0.0907963	0.0705978
AAVMYO-7sgMusk_2		25.7496	33.749	0.0253891	0.019741
AAVMYO-7sgMusk_3		26.0085	32.1989	0.0889688	0.0691768
Control_1	EDL	27.071	31.8296	0.751514	0.737028	EDL
Control_2		26.8654	31.032	1.13282	1.11098	0.00176555	P-value
Control_3		26.4097	30.5239	1.17463	1.15199
AAVMYO-7sgMusk_1		27.3768	36.9645	0.0264394	0.0259297
AAVMYO-7sgMusk_2		27.046	36.9657	0.0210035	0.0205986
AAVMYO-7sgMusk_3		27.6338	37.8988	0.0165332	0.0162145
Control_1	TRI	26.979	30.5065	0.96471	0.907203	TRI
Control_2		27.3509	30.1834	1.56171	1.46861	0.0209285	P-value
Control_3		26.7026	30.7696	0.663748	0.624182
AAVMYO-7sgMusk_1		26.476	33.4449	0.0888055	0.0835117
AAVMYO-7sgMusk_2		26.6744	33.4263	0.103217	0.0970641
AAVMYO-7sgMusk_3		26.4279	33.7112	0.0714128	0.0671559
Control_1	GAS	27.0255	29.8778	0.836813	0.806095	GAS
Control_2		27.3301	30.2121	0.819772	0.78968	0.00885482	P-value
Control_3		27.4554	29.507	1.45774	1.40423
AAVMYO-7sgMusk_1		26.2464	33.5241	0.0389469	0.0375173
AAVMYO-7sgMusk_2		25.6243	32.6885	0.0451571	0.0434995
AAVMYO-7sgMusk_3		26.6695	34.4513	0.0274604	0.0264524
Control_1	MAS	26.7766	29.5392	2.33523	1.82238	MAS
Control_2		26.9822	30.7919	1.13011	0.881917	0.109694	P-value
Control_3		27.5655	32.9517	0.378923	0.295705
AAVMYO-7sgMusk_1		26.4031	35.0895	0.038466	0.0300182
AAVMYO-7sgMusk_2		26.1395	33.8913	0.0735244	0.0573773
AAVMYO-7sgMusk_3		26.4316	32.6496	0.212874	0.166123

## Sheet: Fig. 6 B-E, G-H
B
mouse	AAV genome / nuclei
AAVMYO-7sgMusk(1.1 x 10^10 vg)_1	4.87465	Anova
AAVMYO-7sgMusk(1.1 x 10^10 vg)_2	0.444598	0.0005
AAVMYO-7sgMusk(1.1 x 10^10 vg)_3	1.0559	P-Value
AAVMYO-7sgMusk(3.3 x 10^10 vg)_1	10.8232	0.934	AAVMYO-7sgMusk 3.33E+10 vs. AAVMYO-7sgMusk 1.11E+10
AAVMYO-7sgMusk(3.3 x 10^10 vg)_2	10.5684	0.1405	AAVMYO-7sgMusk 1.00E+11 vs. AAVMYO-7sgMusk 1.11E+10
AAVMYO-7sgMusk(3.3 x 10^10 vg)_3	10.9206	0.0012	AAVMYO-7sgMusk 3.00E+11 vs. AAVMYO-7sgMusk 1.11E+10
AAVMYO-7sgMusk(1.0 x 10^11 vg)_1	25.2856	0.3448	AAVMYO-7sgMusk 1.00E+11 vs. AAVMYO-7sgMusk 3.33E+10
AAVMYO-7sgMusk(1.0 x 10^11 vg)_2	47.5359	0.0047	AAVMYO-7sgMusk 3.00E+11 vs. AAVMYO-7sgMusk 3.33E+10
AAVMYO-7sgMusk(1.0 x 10^11 vg)_3	35.8705	0.2186	AAVMYO-7sgMusk 3.00E+11 vs. AAVMYO-7sgMusk 1.00E+11
AAVMYO-7sgMusk(3.0 x 10^11 vg)_1	9.3803
AAVMYO-7sgMusk(3.0 x 10^11 vg)_2	43.9538
AAVMYO-7sgMusk(3.0 x 10^11 vg)_3	55.5624
AAVMYO-7sgMusk(3.0 x 10^11 vg)_4	73.5946
AAVMYO-7sgMusk(3.0 x 10^11 vg)_5	82.662
AAVMYO-7sgMusk(3.0 x 10^11 vg)_6	55.4016
AAVMYO-7sgMusk(3.0 x 10^11 vg)_7	74.3588
AAVMYO-7sgMusk(3.0 x 10^11 vg)_8	74.473
AAVMYO-7sgMusk(3.0 x 10^11 vg)_9	77.6097
C
mouse	Tbp (Ct)	Musk (Ct)	2^-delta-delta Ct	norml. Control
Control_1	27.7709	30.1697	0.979943	1.35267	Anova
Control_2	27.9096	30.5518	0.827805	1.14267	0.0004
Control_3	27.8682	29.612	1.54314	2.13009	P-Value
Control_4	27.9111	31.9996	0.303771	0.419313	0.0004	Control vs. AAVMYO-7sgMusk 3.00E+11
Control_5	27.7399	31.6931	0.333654	0.460563	0.0206	Control vs. AAVMYO-7sgMusk 1.00E+11
Control_6	27.836	31.6861	0.358378	0.494691	0.0533	Control vs. AAVMYO-7sgMusk 3.33E+10
AAVMYO-7sgMusk(1.1 x 10^10 vg)_1	27.0653	32.6886	0.104843	0.144721	0.2413	Control vs. AAVMYO-7sgMusk 1.11E+10
AAVMYO-7sgMusk(1.1 x 10^10 vg)_2	27.4487	30.9588	0.4536	0.626131	>0.9999	AAVMYO-7sgMusk 3.00E+11 vs. AAVMYO-7sgMusk 1.00E+11
AAVMYO-7sgMusk(1.1 x 10^10 vg)_3	27.3622	31.3773	0.319647	0.441228	0.9832	AAVMYO-7sgMusk 3.00E+11 vs. AAVMYO-7sgMusk 3.33E+10
AAVMYO-7sgMusk(3.3 x 10^10 vg)_1	27.2195	32.8	0.107999	0.149078	0.6929	AAVMYO-7sgMusk 3.00E+11 vs. AAVMYO-7sgMusk 1.11E+10
AAVMYO-7sgMusk(3.3 x 10^10 vg)_2	27.3397	32.6408	0.131077	0.180934	0.9969	AAVMYO-7sgMusk 1.00E+11 vs. AAVMYO-7sgMusk 3.33E+10
AAVMYO-7sgMusk(3.3 x 10^10 vg)_3	27.0278	32.0514	0.158883	0.219316	0.8655	AAVMYO-7sgMusk 1.00E+11 vs. AAVMYO-7sgMusk 1.11E+10
AAVMYO-7sgMusk(1.0 x 10^11 vg)_1	27.1131	33.9185	0.0462046	0.063779	0.9688	AAVMYO-7sgMusk 3.33E+10 vs. AAVMYO-7sgMusk 1.11E+10
AAVMYO-7sgMusk(1.0 x 10^11 vg)_2	27.17	33.8786	0.0494107	0.0682046
AAVMYO-7sgMusk(1.0 x 10^11 vg)_3	26.9722	33.9478	0.041065	0.0566845
AAVMYO-7sgMusk(3.0 x 10^11 vg)_1	27.2305	37.218	0.00509083	0.00702718
AAVMYO-7sgMusk(3.0 x 10^11 vg)_2	27.5693	37.786	0.00434311	0.00599506
AAVMYO-7sgMusk(3.0 x 10^11 vg)_3	27.2477	35.9168	0.0126964	0.0175257
Control_7	27.8416	33.1423	0.0720228	0.905874
Control_8	28.0369	32.1981	0.158676	1.99576
Control_9	28.1706	35.6307	0.0161229	0.202787
Control_10	27.9645	32.6624	0.109385	1.37581
Control_11	27.8479	33.9501	0.0413256	0.519777
AAVMYO-7sgMusk(3.0 x 10^11 vg)_4	27.2586	37.4873	0.00236592	0.0297576
AAVMYO-7sgMusk(3.0 x 10^11 vg)_5	27.436	38.0807	0.0017732	0.0223026
AAVMYO-7sgMusk(3.0 x 10^11 vg)_6	27.4226	39.2064	0.00080517	0.0101271
AAVMYO-7sgMusk(3.0 x 10^11 vg)_7	27.0393	38.3145	0.00114546	0.0144071
AAVMYO-7sgMusk(3.0 x 10^11 vg)_8	27.4758	36.3759	0.00594223	0.0747389
AAVMYO-7sgMusk(3.0 x 10^11 vg)_9	27.5069	36.0663	0.00752529	0.0946501
D
	bodyweight (g)							norml to bodyweight at t0
time (days)	0	7	14	21	28	35		0	7	14	21	28	35
Control_1	33.8	33.5	34.3	35.4	35.6	36.8		1	0.991124	1.01479	1.04734	1.05325	1.08876
Control_2	29.5	29.2	29.1	30.2				1	0.989831	0.986441	1.02373
Control_3	28	27.8	28.5	30.6	30.7	32.4		1	0.992857	1.01786	1.09286	1.09643	1.15714
Control_4	25.2	23.5	23	23.7				1	0.93254	0.912698	0.940476
Control_5	27.7	24.8	26.3	28	27.3	30.7		1	0.895307	0.949458	1.01083	0.98556	1.1083
Control_6	24.3	25.1	26.2	27.4	27.5	28.2		1	1.03292	1.07819	1.12757	1.13169	1.16049
AAVMYO-7sgMusk(1.1 x 10^10 vg)_1	24.5	24	25.1	28.1	26.9	26		1	0.979592	1.02449	1.14694	1.09796	1.06122
AAVMYO-7sgMusk(1.1 x 10^10 vg)_2	23.4	23.8	23.7	25.8	24.3	24.6		1	1.01709	1.01282	1.10256	1.03846	1.05128
AAVMYO-7sgMusk(1.1 x 10^10 vg)_3	23	22.2	23.1	25.2	23.8	24.9		1	0.965217	1.00435	1.09565	1.03478	1.08261
AAVMYO-7sgMusk(3.3 x 10^10 vg)_1	36.4	36.1	36	36.4	35.2	35		1	0.991758	0.989011	1	0.967033	0.961538
AAVMYO-7sgMusk(3.3 x 10^10 vg)_2	31.9	30.9	31	32.1	30.4	30.4		1	0.968652	0.971787	1.00627	0.952978	0.952978
AAVMYO-7sgMusk(3.3 x 10^10 vg)_3	29.5	28.7	28.4	31	29.7	29.7		1	0.972881	0.962712	1.05085	1.00678	1.00678
AAVMYO-7sgMusk(1.0 x 10^11 vg)_1	33.4	33.6	34.7	35	32.7	27.4		1	1.00599	1.03892	1.0479	0.979042	0.820359
AAVMYO-7sgMusk(1.0 x 10^11 vg)_2	32.5	32.4	32.2	33.3	30	24.6		1	0.996923	0.990769	1.02462	0.923077	0.756923
AAVMYO-7sgMusk(1.0 x 10^11 vg)_3	35.3	34	32	33.3	28.7	24.7		1	0.963173	0.906516	0.943343	0.813031	0.699717
AAVMYO-7sgMusk(3.0 x 10^11 vg)_1	25.6	25.5	24.7	17.2				1	0.996094	0.964844	0.671875
AAVMYO-7sgMusk(3.0 x 10^11 vg)_2	28.3	27.9	26.3	20.2				1	0.985866	0.929329	0.713781
AAVMYO-7sgMusk(3.0 x 10^11 vg)_3	29.5	29.7	30.3	29.8				1	1.00678	1.02712	1.01017
Control_7	22.8	22.7	23.9	24.6				1	0.995614	1.04825	1.07895
Control_8	23.4	25	25.5	26				1	1.06838	1.08974	1.11111
Control_9	20.5	19.7	21.9	22.5				1	0.960976	1.06829	1.09756
Control_10	20.3	20.8	21.2	21.3				1	1.02463	1.04433	1.04926
Control_11	22.4	23.7	24.9	25.1				1	1.05804	1.11161	1.12054
AAVMYO-7sgMusk(3.0 x 10^11 vg)_4	22.8	23.5	22.8	17.4				1	1.0307	1	0.763158
AAVMYO-7sgMusk(3.0 x 10^11 vg)_5	22.4	22.4	21.2	16.6				1	1	0.946429	0.741071
AAVMYO-7sgMusk(3.0 x 10^11 vg)_6	20.1	20.8	19.3	15.2				1	1.03483	0.960199	0.756219
AAVMYO-7sgMusk(3.0 x 10^11 vg)_7	21	22.7	20					1	1.08095	0.952381
AAVMYO-7sgMusk(3.0 x 10^11 vg)_8	20.4	21.6	20.9	16.2				1	1.05882	1.02451	0.794118
AAVMYO-7sgMusk(3.0 x 10^11 vg)_9	20.3	21.6	21	17.7				1	1.06404	1.03448	0.871921
									Anova
									0.2218	0.2008	<0.0001	0.012	<0.0001
									P-Value
									0.3532	0.2487	<0.0001			Control vs. AAVMYO-7sgMusk 3.00E+11
									0.9993	0.5352	0.7289	0.0134	<0.0001	Control vs. AAVMYO-7sgMusk 1.00E+11
									0.9649	0.4574	0.8751	0.2046	0.0023	Control vs. AAVMYO-7sgMusk 3.33E+10
									0.9984	0.989	0.809	0.9992	0.204	Control vs. AAVMYO-7sgMusk 1.11E+10
									0.5752	>0.9999	0.0018			AAVMYO-7sgMusk 3.00E+11 vs. AAVMYO-7sgMusk 1.00E+11
									0.3421	0.9993	0.0009			AAVMYO-7sgMusk 3.00E+11 vs. AAVMYO-7sgMusk 3.33E+10
									0.5434	0.8708	<0.0001			AAVMYO-7sgMusk 3.00E+11 vs. AAVMYO-7sgMusk 1.11E+10
									0.9971	>0.9999	0.9993	0.4404	0.0004	AAVMYO-7sgMusk 1.00E+11 vs. AAVMYO-7sgMusk 3.33E+10
									>0.9999	0.9062	0.3658	0.0308	<0.0001	AAVMYO-7sgMusk 1.00E+11 vs. AAVMYO-7sgMusk 1.11E+10
									0.9983	0.8655	0.4962	0.3267	0.069	AAVMYO-7sgMusk 3.33E+10 vs. AAVMYO-7sgMusk 1.11E+10
E
	bodyweight at t0 (mg)	muscle mass (mg)					norm. to body weight at t0 (mg/g)					norm. to control
mouse		RTA	REDL	RSOL	RGAS		RTA	REDL	RSOL	RGAS		RTA	REDL	RSOL	RGAS
Control_1	33.8	56	12.3	11.4	179.1		1.6568	0.363905	0.337278	5.29882		0.936042	0.930446	1.06027	0.968697
Control_2	29.5	54	11.7	9.1	160.2		1.83051	0.39661	0.308475	5.43051		1.03418	1.01407	0.969723	0.992772
Control_3	28	50.8	11.5	8.8	166		1.81429	0.410714	0.314286	5.92857		1.02501	1.05013	0.987991	1.08383
Control_4	25.2	43.5	10.1	6.5	134.6		1.72619	0.400794	0.257937	5.34127		0.975242	1.02476	0.810851	0.976458
Control_5	27.7	46.5	10.4	9.1	139.7		1.6787	0.375451	0.32852	5.04332		0.948412	0.959967	1.03274	0.921989
Control_6	24.3	46.5	9.7	8.8	140.4		1.91358	0.399177	0.36214	5.77778		1.08111	1.02063	1.13843	1.05626
AAVMYO-7sgMusk(1.1 x 10^10 vg)_1	24.5	31.9	8.3	6.8	77.3		1.30204	0.338776	0.277551	3.1551		0.735611	0.866193	0.872512	0.576796
AAVMYO-7sgMusk(1.1 x 10^10 vg)_2	23.4	41.6	9.5	8.6	136.5		1.77778	0.405983	0.367521	5.83333		1.00439	1.03803	1.15534	1.06641
AAVMYO-7sgMusk(1.1 x 10^10 vg)_3	23	35.6	8	7	139.3		1.54783	0.347826	0.304348	6.05652		0.874472	0.889334	0.95675	1.10722
AAVMYO-7sgMusk(3.3 x 10^10 vg)_1	36.4	45.1	10.8	7.7	116.4		1.23901	0.296703	0.211538	3.1978		0.700002	0.758621	0.664994	0.584603
AAVMYO-7sgMusk(3.3 x 10^10 vg)_2	31.9	43.8	10.1	7.4	108.1		1.37304	0.316614	0.231975	3.38871		0.775724	0.809531	0.729238	0.619504
AAVMYO-7sgMusk(3.3 x 10^10 vg)_3	29.5	41.1	10.7	6.9	111.2		1.39322	0.362712	0.233898	3.76949		0.787125	0.927394	0.735285	0.689115
AAVMYO-7sgMusk(1.0 x 10^11 vg)_1	33.4	41.5	9.9	7.3	95		1.24251	0.296407	0.218563	2.84431		0.701981	0.757864	0.687076	0.51998
AAVMYO-7sgMusk(1.0 x 10^11 vg)_2	32.5	37.1	10	6	94		1.14154	0.307692	0.184615	2.89231		0.644933	0.786718	0.580358	0.528754
AAVMYO-7sgMusk(1.0 x 10^11 vg)_3	35.3	40.8	9.5	7	95.3		1.15581	0.269122	0.1983	2.69972		0.652994	0.6881	0.623378	0.493546
AAVMYO-7sgMusk(3.0 x 10^11 vg)_1	25.6	34.4	7	6.1	109.2		1.34375	0.273438	0.238281	4.26562		0.759176	0.699134	0.749063	0.779815
AAVMYO-7sgMusk(3.0 x 10^11 vg)_2	28.3	36.6	8	6.1	110.8		1.29329	0.282686	0.215548	3.91519		0.730665	0.72278	0.677598	0.715752
AAVMYO-7sgMusk(3.0 x 10^11 vg)_3	29.5	43.1	9.8	8.3	131.9		1.46102	0.332203	0.281356	4.47119		0.825428	0.849389	0.884473	0.817395
Control_7	22.8	42.8	8.7	7.6	132.5		1.87719	0.381579	0.333333	5.8114		0.983099	0.98089	1.02123	1.04094
Control_8	23.4	38.1	8.2	7.1	119.4		1.62821	0.350427	0.303419	5.10256		0.852702	0.900812	0.92958	0.913975
Control_9	20.5	38	8	6	114		1.85366	0.390244	0.292683	5.56098		0.970774	1.00316	0.896688	0.996086
Control_10	20.3	48.5	9	8.1	118.3		2.38916	0.44335	0.399015	5.82759		1.25122	1.13968	1.22246	1.04384
Control_11	22.4	40.3	8.5	6.8	125.7		1.79911	0.379464	0.303571	5.61161		0.942205	0.975454	0.930047	1.00516
AAVMYO-7sgMusk(3.0 x 10^11 vg)_4	22.8	32.6	7.4	6.5	93.5		1.42982	0.324561	0.285088	4.10088		0.748809	0.834321	0.873419	0.734552
AAVMYO-7sgMusk(3.0 x 10^11 vg)_5	22.4	31.7	7.1	5.6	96		1.41518	0.316964	0.25	4.28571		0.741139	0.814791	0.765921	0.76766
AAVMYO-7sgMusk(3.0 x 10^11 vg)_6	20.1	26.5	6.2	5.5	88.3		1.31841	0.308458	0.273632	4.39303		0.690459	0.792924	0.838322	0.786884
AAVMYO-7sgMusk(3.0 x 10^11 vg)_7	21	32.8	7.3	5.5	83.3		1.5619	0.347619	0.261905	3.96667		0.81798	0.893593	0.802394	0.710512
AAVMYO-7sgMusk(3.0 x 10^11 vg)_8	20.4	28.4	7.6	5.3	78.6		1.39216	0.372549	0.259804	3.85294		0.729082	0.957678	0.795958	0.690142
AAVMYO-7sgMusk(3.0 x 10^11 vg)_9	20.3	24.9	6.4	4.8	87		1.2266	0.315271	0.236453	4.28571		0.642379	0.810438	0.724418	0.76766
												Anova
												<0.0001	<0.0001	<0.0001	<0.0001
												P-Value
												<0.0001	0.0001	0.0005	<0.0001	Control vs. AAVMYO-7sgMusk 3.00E+11
												<0.0001	0.0001	<0.0001	<0.0001	Control vs. AAVMYO-7sgMusk 1.00E+11
												0.0015	0.0135	0.0008	<0.0001	Control vs. AAVMYO-7sgMusk 3.33E+10
												0.1721	0.6038	>0.9999	0.6774	Control vs. AAVMYO-7sgMusk 1.11E+10
												0.6678	0.5479	0.1207	0.0089	AAVMYO-7sgMusk 3.00E+11 vs. AAVMYO-7sgMusk 1.00E+11
												0.9996	0.9989	0.7151	0.3533	AAVMYO-7sgMusk 3.00E+11 vs. AAVMYO-7sgMusk 3.33E+10
												0.1893	0.1831	0.0276	0.1107	AAVMYO-7sgMusk 3.00E+11 vs. AAVMYO-7sgMusk 1.11E+10
												0.715	0.5918	0.8431	0.5804	AAVMYO-7sgMusk 1.00E+11 vs. AAVMYO-7sgMusk 3.33E+10
												0.0495	0.0337	0.0008	0.0003	AAVMYO-7sgMusk 1.00E+11 vs. AAVMYO-7sgMusk 1.11E+10
												0.4604	0.4772	0.0099	0.0107	AAVMYO-7sgMusk 3.33E+10 vs. AAVMYO-7sgMusk 1.11E+10
G, H
	mean density			norm. to control
mouse	AChR	MuSK		AChR	MuSK
Control_1	2810.6	535.995		0.923302	0.924268
Control_2	3233.66	647.037		1.06228	1.11575
Control_3	3087.97	556.706		1.01442	0.959982
AAVMYO-7sgMusk(1.1 x 10^10 vg)_1	1602.79	311.191		0.526527	0.536616
AAVMYO-7sgMusk(1.1 x 10^10 vg)_2	1031.44	255.846		0.338835	0.44118
AAVMYO-7sgMusk(1.1 x 10^10 vg)_3	120.158	183.94		0.0394726	0.317186
AAVMYO-7sgMusk(3.3 x 10^10 vg)_1	140.953	263.399		0.0463039	0.454205
AAVMYO-7sgMusk(3.3 x 10^10 vg)_2	162.206	110.009		0.0532857	0.189699
AAVMYO-7sgMusk(3.3 x 10^10 vg)_3	169.099	161.406		0.0555502	0.278328
AAVMYO-7sgMusk(1.0 x 10^11 vg)_1	57.5652	191.082		0.0189106	0.329502
AAVMYO-7sgMusk(1.0 x 10^11 vg)_2	46.958	111.345		0.015426	0.192004
AAVMYO-7sgMusk(1.0 x 10^11 vg)_3	211.372	212.323		0.0694372	0.366129
AAVMYO-7sgMusk(3.0 x 10^11 vg)_1	500.248	161.916		0.164335	0.279208
AAVMYO-7sgMusk(3.0 x 10^11 vg)_2	324.124	165.158		0.106477	0.284797
AAVMYO-7sgMusk(3.0 x 10^11 vg)_3	456.298	168.489		0.149897	0.290542
				Anova
				<0.0001	<0.0001
				P-Value
				0.0002	0.0003	Control vs. AAVMYO-7sgMusk 1.11E+10
				<0.0001	<0.0001	Control vs. AAVMYO-7sgMusk 3.33E+10
				<0.0001	<0.0001	Control vs. AAVMYO-7sgMusk 1.00E+11
				<0.0001	<0.0001	Control vs. AAVMYO-7sgMusk 3.00E+11
				0.1369	0.5535	AAVMYO-7sgMusk 3.33E+10 vs. AAVMYO-7sgMusk 1.11E+10
				0.1051	0.4865	AAVMYO-7sgMusk 1.00E+11 vs. AAVMYO-7sgMusk 1.11E+10
				0.4646	0.4033	AAVMYO-7sgMusk 3.00E+11 vs. AAVMYO-7sgMusk 1.11E+10
				0.9997	>0.9999	AAVMYO-7sgMusk 1.00E+11 vs. AAVMYO-7sgMusk 3.33E+10
				0.8857	0.9983	AAVMYO-7sgMusk 3.00E+11 vs. AAVMYO-7sgMusk 3.33E+10
				0.8088	0.9998	AAVMYO-7sgMusk 3.00E+11 vs. AAVMYO-7sgMusk 1.00E+11
I
mouse	Tbp (Ct)	Chrna1 (Ct)	2^-delta-delta Ct	norml. Control
Control_1	27.6042	30.0484	0.949599	0.939518	P-Value
Control_2	27.4657	30.0336	0.871562	0.86231	8.98646e-07	Control vs. AAVMYO-7sgMusk(1.1 x 10^10 vg)
Control_3	27.6304	29.6709	1.25623	1.24289	3.95333e-08	Control vs. AAVMYO-7sgMusk(3.3 x 10^10 vg)
Control_4	27.3514	29.9088	0.877921	0.868602	6.13568e-10	Control vs. AAVMYO-7sgMusk(1.0 x 10^11 vg)
Control_5	27.2805	29.4078	1.18289	1.17033	0.0174967	Control vs. AAVMYO-7sgMusk(3.0 x 10^11 vg)
Control_6	27.291	29.7713	0.926174	0.916342
AAVMYO-7sgMusk(1.1 x 10^10 vg)_1	26.6693	23.9278	34.5625	34.1956
AAVMYO-7sgMusk(1.1 x 10^10 vg)_2	27.0079	25.4049	15.699	15.5324
AAVMYO-7sgMusk(1.1 x 10^10 vg)_3	27.005	24.1994	36.1323	35.7487
AAVMYO-7sgMusk(3.3 x 10^10 vg)_1	26.6417	24.2863	26.447	26.1662
AAVMYO-7sgMusk(3.3 x 10^10 vg)_2	26.9161	24.315	31.3566	31.0237
AAVMYO-7sgMusk(3.3 x 10^10 vg)_3	26.6786	23.5145	46.3243	45.8325
AAVMYO-7sgMusk(1.0 x 10^11 vg)_1	26.683	25.1502	14.9537	14.795
AAVMYO-7sgMusk(1.0 x 10^11 vg)_2	26.6968	25.6799	10.4579	10.3469
AAVMYO-7sgMusk(1.0 x 10^11 vg)_3	26.5415	25.0118	14.9226	14.7641
AAVMYO-7sgMusk(3.0 x 10^11 vg)_1	26.8324	29.7564	0.680952	0.673723
AAVMYO-7sgMusk(3.0 x 10^11 vg)_2	26.8953	30.6204	0.390815	0.386666
AAVMYO-7sgMusk(3.0 x 10^11 vg)_3	27.0301	28.5543	1.79686	1.77779
Control_7	27.8416	28.8699	1.39192	1.28553
Control_8	28.0369	29.1057	1.3534	1.24994
Control_9	28.1706	30.8295	0.44953	0.415169
Control_10	27.9645	29.0549	1.33331	1.23139
Control_11	27.8479	29.5284	0.885666	0.817967
AAVMYO-7sgMusk(3.0 x 10^11 vg)_4	27.2586	25.8161	7.71618	7.12637
AAVMYO-7sgMusk(3.0 x 10^11 vg)_5	27.436	26.1066	7.13418	6.58886
AAVMYO-7sgMusk(3.0 x 10^11 vg)_6	27.4226	26.7145	4.63785	4.28334
AAVMYO-7sgMusk(3.0 x 10^11 vg)_7	27.0393	25.0128	11.5659	10.6819
AAVMYO-7sgMusk(3.0 x 10^11 vg)_8	27.4758	24.1125	29.214	26.9809
AAVMYO-7sgMusk(3.0 x 10^11 vg)_9	27.5069	23.9118	34.3086	31.6861
J
mouse	Tbp (Ct)	Chrng (Ct)	2^-delta-delta Ct	norml. Control
Control_1	27.6042	34.7511	0.0364665	0.968805	P-Value
Control_2	27.4657	35.4819	0.0199611	0.530307	0.000275393	Control vs. AAVMYO-7sgMusk(1.1 x 10^10 vg)
Control_3	27.6304	35.2359	0.0265375	0.705021	1.10278e-08	Control vs. AAVMYO-7sgMusk(3.3 x 10^10 vg)
Control_4	27.3514	34.4898	0.0366823	0.974539	3.33834e-10	Control vs. AAVMYO-7sgMusk(1.0 x 10^11 vg)
Control_5	27.2805	33.6009	0.0646716	1.71813	0.0107429	Control vs. AAVMYO-7sgMusk(3.0 x 10^11 vg)
Control_6	27.291	34.2505	0.0415251	1.1032
AAVMYO-7sgMusk(1.1 x 10^10 vg)_1	26.6693	27.578	2.75286	73.1352
AAVMYO-7sgMusk(1.1 x 10^10 vg)_2	27.0079	30.2289	0.55425	14.7248
AAVMYO-7sgMusk(1.1 x 10^10 vg)_3	27.005	28.9718	1.32211	35.1246
AAVMYO-7sgMusk(3.3 x 10^10 vg)_1	26.6417	29.5901	0.669549	17.7879
AAVMYO-7sgMusk(3.3 x 10^10 vg)_2	26.9161	29.1479	1.10019	29.2288
AAVMYO-7sgMusk(3.3 x 10^10 vg)_3	26.6786	29.366	0.802271	21.314
AAVMYO-7sgMusk(1.0 x 10^11 vg)_1	26.683	30.9646	0.265737	7.05985
AAVMYO-7sgMusk(1.0 x 10^11 vg)_2	26.6968	30.7509	0.311107	8.26517
AAVMYO-7sgMusk(1.0 x 10^11 vg)_3	26.5415	30.6878	0.291868	7.75406
AAVMYO-7sgMusk(3.0 x 10^11 vg)_1	26.8324	33.3087	0.0580475	1.54215
AAVMYO-7sgMusk(3.0 x 10^11 vg)_2	26.8953	32.5877	0.0999402	2.65511
AAVMYO-7sgMusk(3.0 x 10^11 vg)_3	27.0301	32.5069	0.116048	3.08305
Control_7	27.8416	36.4403	0.00732311	0.868929
Control_8	28.0369	36.0377	0.0110834	1.31511
Control_9	28.1706	40	0.000780106	0.0925641
Control_10	27.9645	35.3343	0.0171642	2.03664
Control_11	27.8479	36.786	0.00578782	0.686758
AAVMYO-7sgMusk(3.0 x 10^11 vg)_4	27.2586	30.8689	0.232466	27.5835
AAVMYO-7sgMusk(3.0 x 10^11 vg)_5	27.436	32.1529	0.10795	12.8089
AAVMYO-7sgMusk(3.0 x 10^11 vg)_6	27.4226	32.6087	0.0779781	9.25254
AAVMYO-7sgMusk(3.0 x 10^11 vg)_7	27.0393	31.0435	0.176921	20.9927
AAVMYO-7sgMusk(3.0 x 10^11 vg)_8	27.4758	29.7239	0.597591	70.9076
AAVMYO-7sgMusk(3.0 x 10^11 vg)_9	27.5069	29.838	0.564204	66.946
K
mouse	Tbp (Ct)	Gadd45a (Ct)	2^-delta-delta Ct	norml. Control
Control_1	27.6042	27.0939	7.36081	1.25182	P-Value
Control_2	27.4657	27.4789	5.12067	0.87085	1.491e-07	Control vs. AAVMYO-7sgMusk(1.1 x 10^10 vg)
Control_3	27.6304	27.6201	5.20529	0.88524	0.000168595	Control vs. AAVMYO-7sgMusk(3.3 x 10^10 vg)
Control_4	27.3514	27.2289	5.62596	0.956781	1.05374e-06	Control vs. AAVMYO-7sgMusk(1.0 x 10^11 vg)
Control_5	27.2805	26.8851	6.79752	1.15602	0.0137779	Control vs. AAVMYO-7sgMusk(3.0 x 10^11 vg)
Control_6	27.291	27.2904	5.17028	0.879286
AAVMYO-7sgMusk(1.1 x 10^10 vg)_1	26.6693	22.2441	111.028	18.8821
AAVMYO-7sgMusk(1.1 x 10^10 vg)_2	27.0079	23.4586	60.5037	10.2896
AAVMYO-7sgMusk(1.1 x 10^10 vg)_3	27.005	22.4992	117.407	19.9668
AAVMYO-7sgMusk(3.3 x 10^10 vg)_1	26.6417	23.0115	63.9927	10.883
AAVMYO-7sgMusk(3.3 x 10^10 vg)_2	26.9161	22.8996	83.6365	14.2237
AAVMYO-7sgMusk(3.3 x 10^10 vg)_3	26.6786	21.3324	210.23	35.7528
AAVMYO-7sgMusk(1.0 x 10^11 vg)_1	26.683	22.5085	93.3176	15.8701
AAVMYO-7sgMusk(1.0 x 10^11 vg)_2	26.6968	23.6901	41.5359	7.06382
AAVMYO-7sgMusk(1.0 x 10^11 vg)_3	26.5415	22.7332	72.4028	12.3132
AAVMYO-7sgMusk(3.0 x 10^11 vg)_1	26.8324	26.6468	5.87782	0.999614
AAVMYO-7sgMusk(3.0 x 10^11 vg)_2	26.8953	25.8549	10.6294	1.8077
AAVMYO-7sgMusk(3.0 x 10^11 vg)_3	27.0301	25.3282	16.8136	2.85942
Control_7	27.8416	26.5266	7.06342	1.2047
Control_8	28.0369	26.5468	7.97517	1.36021
Control_9	28.1706	28.1286	2.92272	0.498484
Control_10	27.9645	26.5718	7.4542	1.27135
Control_11	27.8479	27.3896	3.90053	0.665255
AAVMYO-7sgMusk(3.0 x 10^11 vg)_4	27.2586	22.9253	57.228	9.76053
AAVMYO-7sgMusk(3.0 x 10^11 vg)_5	27.436	23.4428	45.2068	7.71024
AAVMYO-7sgMusk(3.0 x 10^11 vg)_6	27.4226	23.9155	32.2782	5.50522
AAVMYO-7sgMusk(3.0 x 10^11 vg)_7	27.0393	21.7166	113.617	19.378
AAVMYO-7sgMusk(3.0 x 10^11 vg)_8	27.4758	21.0507	243.941	41.6053
AAVMYO-7sgMusk(3.0 x 10^11 vg)_9	27.5069	20.948	267.665	45.6516

## Sheet: Fig. 7, B-D, F
B
mouse	Tbp (Ct)	Acvr2a (Ct)	2^-delta-delta Ct	norml. Control
Control_1	27.7418	36.2937	0.00541339	0.862573	1.23814e-05	P-value
Control_2	27.9069	36.2342	0.00632507	1.00784
Control_3	27.4989	36.0263	0.00550605	0.877338
Control_4	27.5545	35.5562	0.00792683	1.26307
Control_5	27.5988	35.9531	0.00620798	0.989183
AAVMYO-7sgAcvr2a/b_1	27.7437	38.5798	0.00111137	0.177087
AAVMYO-7sgAcvr2a/b_2	27.7675	38.73	0.00101809	0.162223
AAVMYO-7sgAcvr2a/b_3	27.4325	39.1465	0.000604787	0.0963671
AAVMYO-7sgAcvr2a/b_4	27.6394	37.4349	0.00228626	0.364294
AAVMYO-7sgAcvr2a/b_5	27.498	38.7037	0.000860205	0.137066
mouse	Tbp (Ct)	Acvr2b (Ct)	2^-delta-delta Ct	norml. Control
Control_1	27.7418	28.7196	1.03163	1.00628	0.000255388	P-value
Control_2	27.9069	28.8162	1.08172	1.05515
Control_3	27.4989	28.0203	1.41547	1.3807
Control_4	27.5545	28.7838	0.866509	0.845218
Control_5	27.5988	29.0743	0.730608	0.712657
AAVMYO-7sgAcvr2a/b_1	27.7437	30.1285	0.388997	0.379439
AAVMYO-7sgAcvr2a/b_2	27.7675	30.4233	0.322383	0.314462
AAVMYO-7sgAcvr2a/b_3	27.4325	30.778	0.199873	0.194962
AAVMYO-7sgAcvr2a/b_4	27.6394	30.7374	0.237284	0.231454
AAVMYO-7sgAcvr2a/b_5	27.498	30.7674	0.210695	0.205518
C
	body weight (g)			norm. to bodyweight at t0
time (weeks)	0	6		0	6	Anova
Control_1	17.4	25.6		1	1.47126	<0.0001	Time
Control_2	17.8	24.1		1	1.35393	<0.0001	Genotype
Control_3	16.9	21.5		1	1.27219	P-value
Control_4	18	23.6		1	1.31111	>0.9999	0:Control vs. 0:AAVMYO
Control_5	18.6	24.5		1	1.3172	<0.0001	0:Control vs. 6:Control
AAVMYO-7sgAcvr2a/b_1	18.5	29.6		1	1.6	<0.0001	0:Control vs. 6:AAVMYO
AAVMYO-7sgAcvr2a/b_2	16.9	26.6		1	1.57396	<0.0001	0:AAVMYO vs. 6:Control
AAVMYO-7sgAcvr2a/b_3	18	28.9		1	1.60556	<0.0001	0:AAVMYO vs. 6:AAVMYO
AAVMYO-7sgAcvr2a/b_4	17	27.7		1	1.62941	<0.0001	6:Control vs. 6:AAVMYO
AAVMYO-7sgAcvr2a/b_5	16.5	26.9		1	1.6303
D
	Body weight (g) at t0	muscle mass (mg)					norm. to body weight at t0					norm. to control
mouse		RTA	REDL	RGAS	RSOL		RTA	REDL	RGAS	RSOL		RTA	REDL	RGAS	RSOL
Control_1	17.4	40.5	8.2	136.1	6.6		2.32759	0.471264	7.82184	0.37931		1.01416	0.993907	1.06852	1.05847
Control_2	17.8	38.7	9.1	133	6.2		2.17416	0.511236	7.47191	0.348315		0.94731	1.07821	1.02072	0.971977
Control_3	16.9	40.3	8.6	124.3	5.7		2.38462	0.508876	7.35503	0.337278		1.03901	1.07323	1.00476	0.941179
Control_4	18	40.7	7.7	123.4	6.6		2.26111	0.427778	6.85556	0.366667		0.985197	0.902193	0.936523	1.02319
Control_5	18.6	43.3	8.4	132	6.7		2.32796	0.451613	7.09677	0.360215		1.01432	0.952462	0.969475	1.00519
AAVMYO-7sgAcvr2a/b_1	18.5	67.1	12.9	186.4	9.8		3.62703	0.697297	10.0757	0.52973		1.58035	1.47062	1.37642	1.47822
AAVMYO-7sgAcvr2a/b_2	16.9	52.2	10.7	180.8	8.7		3.08876	0.633136	10.6982	0.514793		1.34581	1.3353	1.46146	1.43654
AAVMYO-7sgAcvr2a/b_3	18	57.8	11.2	175	8.1		3.21111	0.622222	9.72222	0.45		1.39912	1.31228	1.32813	1.25573
AAVMYO-7sgAcvr2a/b_4	17	57.6	12.1	169.2	8.2		3.38824	0.711765	9.95294	0.482353		1.4763	1.50113	1.35965	1.34601
AAVMYO-7sgAcvr2a/b_5	16.5	59.7	12.6	176.1	7.5		3.61818	0.763636	10.6727	0.454545		1.57649	1.61053	1.45798	1.26842
												1.12237e-05	0.000127894	3.32857e-06	8.17053e-05	P-value
F
min. fiber ferret class (um)		5	10	15	20	25	30	35	40	45	50	55	60	65	70	75	80	85	90	95	100
mouse		% of total fibers																					Mean min. fiber ferret (um)
Control_1	total	0.03	0.85	1.67	9.23	16.5	20.33	19.42	15.03	10.48	4.49	1.51	0.46	0	0	0	0	0	0	0	0		30.82
Control_2		Muscle broke during freezing
Control_3		0	0.4	1.21	6.76	15.32	19.35	20.15	16.97	12.27	5.15	2.06	0.31	0.04	0	0	0	0	0	0	0		32.03
Control_4		0	0.18	1.06	5.47	14.44	19.84	22.39	17.21	12.14	5.14	1.71	0.33	0.07	0	0	0	0	0	0	0		32.27
Control_5		0	0.63	1.6	4.91	10.33	17.64	19.69	16.89	13.07	7.99	4.45	1.88	0.68	0.23	0	0	0	0	0	0		34.37
AAVMYO-7sgAcvr2a/b_1		0	0.15	0.2	1.64	5.53	10.11	13.5	14.49	16.83	13.2	11.45	6.67	3.78	1.29	0.65	0.25	0.15	0.05	0	0.05		41.5
AAVMYO-7sgAcvr2a/b_2		0	0.37	0.04	1.43	4.87	11.17	14.73	17.43	16.37	15.02	9.98	5.36	1.84	0.9	0.33	0.16	0	0	0	0		40.32
AAVMYO-7sgAcvr2a/b_3		0	0.16	0.05	0.89	4.76	10.21	15.18	20.1	17.12	13.82	8.32	4.92	2.77	0.89	0.52	0.26	0	0	0	0		40.5
AAVMYO-7sgAcvr2a/b_4		0	0.23	0.47	3.83	9.07	15.53	18.73	19.08	13.57	9.27	5.4	2.5	1.56	0.59	0.04	0.08	0.04	0	0	0		36.27
AAVMYO-7sgAcvr2a/b_5		0	0.28	0.52	4.36	9.38	16.86	17.28	17.95	12.88	10.51	6.01	3.03	0.76	0.05	0.09	0.05	0	0	0	0		35.93
																							0.0029933	P-value
Control_1	type IIB	0.06	0.48	0.9	3.35	7.83	16.43	22.34	20.67	16.67	7.71	2.75	0.84	0	0	0	0	0	0	0	0		34.7
Control_2		Muscle broke during freezing
Control_3		0	0.39	0.78	1.96	6.03	13.46	22.38	23	19.41	8.45	3.52	0.55	0.08	0	0	0	0	0	0	0		35.93
Control_4		0	0.28	1.18	2.02	5.28	13.41	23.28	24.04	18.21	8.41	3.13	0.63	0.14	0	0	0	0	0	0	0		35.76
Control_5		0	0.85	1.89	2.65	4.64	12.11	18.16	19.39	17.31	12.2	6.53	2.84	1.04	0.38	0	0	0	0	0	0		37.43
AAVMYO-7sgAcvr2a/b_1		0	0.17	0	0.6	1.55	4.13	8.35	12.13	19.62	16.95	16.52	10.33	5.94	1.98	0.95	0.34	0.26	0.09	0	0.09		46.16
AAVMYO-7sgAcvr2a/b_2		0	0.53	0	0.45	0.6	2.26	8.06	16.73	20.42	21.93	15.45	8.82	2.79	1.21	0.53	0.23	0	0	0	0		45.17
AAVMYO-7sgAcvr2a/b_3		0	0.17	0	0.17	0.69	5.15	11.93	21.12	19.66	17.85	11.16	6.35	3.26	1.29	0.86	0.34	0	0	0	0		43.52
AAVMYO-7sgAcvr2a/b_4		0	0.26	0.19	0.39	3.43	10.08	18.55	22.62	17.84	12.54	7.5	3.3	2.13	0.9	0.06	0.13	0.06	0	0	0		39.7
AAVMYO-7sgAcvr2a/b_5		0	0.22	0.36	2.38	4.77	12.14	15.75	19.36	16.4	14.16	8.45	4.55	1.16	0.07	0.14	0.07	0	0	0	0		38.98
																							0.00551157	P-value
Control_1	type IIX	0	1.49	2.28	13.88	23.81	26.36	17.93	9.93	3.6	0.7	0	0	0	0	0	0	0	0	0	0		22.22
Control_2		Muscle broke during freezing
Control_3		0	0.39	1.42	10.22	23.93	28.2	20.57	10.87	3.36	0.91	0.13	0	0	0	0	0	0	0	0	0		22.29
Control_4		0	0.11	0.66	6.66	16.16	25.55	27.4	13.43	7.64	2.18	0.22	0	0	0	0	0	0	0	0	0		24.02
Control_5		0	0.21	0.82	6.6	17.53	24.54	21.03	15.46	9.07	2.27	1.86	0.62	0	0	0	0	0	0	0	0		26.7
AAVMYO-7sgAcvr2a/b_1		0	0.14	0.28	2.37	8.94	14.39	21.09	19.55	14.94	9.22	5.31	1.96	0.98	0.42	0.28	0.14	0	0	0	0		27.85
AAVMYO-7sgAcvr2a/b_2		0	0.2	0	1.73	7.34	20.59	22.94	19.57	12.84	7.75	3.98	1.43	0.82	0.61	0.1	0.1	0	0	0	0		27.43
AAVMYO-7sgAcvr2a/b_3		0	0.16	0.16	1.48	9.69	15.27	17.73	19.38	15.93	9.2	4.76	3.28	2.46	0.33	0	0.16	0	0	0	0		29.77
AAVMYO-7sgAcvr2a/b_4		0	0.25	0.86	8.6	16.09	22.48	18.06	15.11	8.35	5.04	2.58	1.6	0.86	0.12	0	0	0	0	0	0		28.04
AAVMYO-7sgAcvr2a/b_5		0	0.52	0.52	5.54	13.67	26.47	21.28	17.99	7.61	4.5	1.73	0.17	0	0	0	0	0	0	0	0		25.06
																							0.0189808	P-value
Control_1	type 2A	0	0.41	4.51	28.28	41.8	18.85	6.15	0	0	0	0	0	0	0	0	0	0	0	0	0		26.93
Control_2		Muscle broke during freezing
Control_3		0	0.55	3.28	25.68	44.26	22.95	2.73	0.55	0	0	0	0	0	0	0	0	0	0	0	0		27.86
Control_4		0	0.24	2.44	15.61	43.17	29.27	7.32	1.22	0.24	0.49	0	0	0	0	0	0	0	0	0	0		30.28
Control_5		0	1.37	2.28	12.79	21.46	29.68	23.74	7.76	0.91	0	0	0	0	0	0	0	0	0	0	0		30.88
AAVMYO-7sgAcvr2a/b_1		0	0	1.54	6.92	22.31	40	17.69	7.69	2.31	1.54	0	0	0	0	0	0	0	0	0	0		36.42
AAVMYO-7sgAcvr2a/b_2		0	0	0.74	8.82	28.68	30.15	20.59	8.82	2.21	0	0	0	0	0	0	0	0	0	0	0		35.55
AAVMYO-7sgAcvr2a/b_3		0	0	0	4.38	17.52	30.66	31.39	14.6	1.46	0	0	0	0	0	0	0	0	0	0	0		37.15
AAVMYO-7sgAcvr2a/b_4		0	0	0.99	10.89	24.26	29.21	22.28	7.43	1.49	1.98	0.5	0.99	0	0	0	0	0	0	0	0		31.85
AAVMYO-7sgAcvr2a/b_5		0	0	1.97	19.08	34.87	23.03	15.79	4.61	0.66	0	0	0	0	0	0	0	0	0	0	0		31.44
																							0.0103752	P-value

## Sheet: Fig. S1 A-H 
B
	% of total fibers
mouse	type IIB	type IIA	type IIX
Control_1	53.3	9.3	37.3
Control_2	57.8	8.2	33.9
Control_3	54.6	7.7	37.3
Control_4	54.7	10.3	35
Cas9mKI_1	48.8	6.1	45.1
Cas9mKI_2	54.1	9.1	36.7
Cas9mKI_3	58.2	5.4	36.4
Cas9mKI_4	54.8	6.3	39
	0.621989	0.0752456	0.169101	p-vlaue
C
min. fiber ferret class (um)		5	10	15	20	25	30	35	40	45	50	55	60	65	70	75	80	85	90	95	100
mouse		% of total fibers																					Mean min. fiber ferret (um)
Control_1	type IIB	0	0	0.62	1.18	1.41	3.49	8.32	16.25	20.12	21.59	15.85	7.08	3.15	0.73	0.22	0	0	0	0	0		41.3462
Control_2		0	0	0.47	0.47	1.02	2.14	6.42	13.13	22.72	23.09	18.99	8.1	2.33	0.84	0.19	0.09	0	0	0	0		44.9266
Control_3		0	0	0.11	0.22	0.28	2.02	8.88	15.06	24	22.77	16.64	6.58	2.36	0.9	0.11	0.06	0	0	0	0		45.4569
Control_4		0	0	0.21	0.37	0.42	3.13	12.57	26.03	28.01	18.68	8.5	1.93	0.1	0	0	0.05	0	0	0	0		44.1369
Cas9mKI_1		0	0	0	0.06	0.48	1.69	7.93	21.37	29.06	22.15	12.23	3.81	0.91	0.3	0	0	0	0	0	0		44.8229
Cas9mKI_2		0	0	0.33	0.6	1.32	3.62	12.03	25.32	27.02	17.46	9.01	2.8	0.38	0.05	0.05	0	0	0	0	0		40.0565
Cas9mKI_3		0	0	0.16	0.37	1.05	7.11	17.58	25.95	23.47	14.63	5.79	2.53	0.95	0.26	0.16	0	0	0	0	0		41.3088
Cas9mKI_4		0	0	0.11	0.49	0.49	1.09	7.27	15.53	25.26	26.3	14.22	7.11	1.53	0.49	0.05	0	0.05	0	0	0		43.4068
																							0.30635	p-vlaue
Control_1	type IIX	0	0	0.55	2.2	6.77	18.19	24.72	21.18	14.65	7.95	2.76	0.71	0.31	0	0	0	0	0	0	0		31.8134
Control_2		0	0	0	0.47	4.86	18.18	27.9	20.85	11.76	9.09	4.23	2.19	0.47	0	0	0	0	0	0	0		34.7204
Control_3		0	0	0.82	1.07	5.83	18.08	27.44	25.64	12.74	5.83	1.48	0.82	0.16	0.08	0	0	0	0	0	0		36.1815
Control_4		0	0	0.24	1.3	9.33	28.71	32.28	19.14	6.49	2.03	0.49	0	0	0	0	0	0	0	0	0		35.0021
Cas9mKI_1		0	0	0.2	1.31	10.61	28.62	28.81	17.94	7.99	3.08	1.05	0.2	0.07	0.13	0	0	0	0	0	0		33.6701
Cas9mKI_2		0	0	0.56	2.41	8.92	24.74	30.2	20.56	8.92	2.65	1.04	0	0	0	0	0	0	0	0	0		31.7043
Cas9mKI_3		0	0	0.25	2.78	13.71	28.26	25.99	15.98	8.24	3.45	1.01	0.17	0.08	0	0	0.08	0	0	0	0		32.4352
Cas9mKI_4		0	0	0.15	1	6.3	20.12	32.8	24.04	11.37	3.69	0.46	0.08	0	0	0	0	0	0	0	0		32.2533
																							0.108685	p-vlaue
Control_1	type IIA	0	0	4.49	11.86	31.09	32.05	13.78	6.09	0.64	0	0	0	0	0	0	0	0	0	0	0		24.9535
Control_2		0	0	2.63	7.24	29.61	37.5	19.08	2.63	1.32	0	0	0	0	0	0	0	0	0	0	0		27.6627
Control_3		0	0	0.4	3.17	27.78	40.08	23.02	3.17	1.98	0	0	0	0.4	0	0	0	0	0	0	0		26.114
Control_4		0	0.28	1.11	10.56	37.5	41.67	7.78	0.83	0.28	0	0	0	0	0	0	0	0	0	0	0		25.7797
Cas9mKI_1		0	0	0	10.19	38.35	42.72	5.83	2.91	0	0	0	0	0	0	0	0	0	0	0	0		26.9494
Cas9mKI_2		0	0	1.31	8.85	20.98	40	24.26	3.61	0.98	0	0	0	0	0	0	0	0	0	0	0		24.6359
Cas9mKI_3		0	0	4.52	15.25	33.33	30.51	14.69	1.69	0	0	0	0	0	0	0	0	0	0	0	0		27.0007
Cas9mKI_4		0	0	0.96	4.31	28.71	39.23	23.44	3.35	0	0	0	0	0	0	0	0	0	0	0	0		25.0309
																							0.799924	p-vlaue
E
time (ms)	0	2	4	6	8	10	12	14	16	18	20	22	24	26	28	30	32	34	36	38	40	42	44	46	48	50	52	54	56	58	60	62	64	66	68	70	72	74	76	78	80	82	84	86	88	90	92	94	96
	SOL twitch (mN)
Control_1	0	5.8763	13.7005	20.1936	24.7713	28.3101	30.9398	32.6929	34.1864	34.8681	35.2902	35.0305	34.3487	33.3422	31.9787	30.4853	28.5698	26.6218	24.5116	22.6286	20.843	19.382	17.5964	16.2004	14.6745	13.3434	12.1421	11.1032	10.1293	9.2852	8.2787	7.4671	6.7528	6.2334	5.8763	5.3893	4.9672	4.5452	3.9608	3.5063	3.1491	2.9544	2.7596	2.4024	2.2076	2.0453	1.7531	1.7531	1.8181
Control_2	0	5.9413	12.4344	16.9796	20.3885	22.726	24.4467	25.4856	26.1674	26.1674	25.6804	25.161	23.8623	22.4338	20.8106	19.0574	17.3043	15.681	14.3499	12.824	11.5903	10.7137	9.545	8.5061	7.6944	6.9477	6.3633	5.5841	5.0322	4.4154	3.7661	3.4089	3.0518	2.6947	2.5324	2.2726	1.9155	1.8831	1.5909	1.3636	1.0714	1.1039	0.8441	0.7143	0.5844	0.487	0.5195	0.4546	0.4221
Control_3	0	3.3764	9.3826	14.0901	17.7587	20.8105	22.6611	24.3493	25.6804	26.5245	26.7842	26.8491	26.7842	26.4271	25.518	24.9661	24.1869	22.9533	21.9143	20.778	19.5119	18.1808	17.077	16.2004	14.8044	13.6681	12.8564	11.7526	10.8435	10.1942	9.3826	8.4086	7.7593	7.3048	6.6555	6.1036	5.7789	5.0322	4.6101	4.2855	3.766	3.3115	3.0518	2.7596	2.4999	2.3375	2.2726	1.9155	1.8181
Control_4	damged muscle
Cas9mKI_1	0	4.4803	9.967	14.4472	17.7587	20.6806	22.4663	24.6415	25.3232	26.7193	27.2712	27.5958	27.953	27.3686	27.2712	26.5894	25.583	24.3168	23.1805	21.8169	20.778	19.0898	18.1808	16.8497	15.6485	14.8368	13.4733	12.6941	11.785	10.9085	10.2267	9.2202	8.7333	7.9541	7.532	6.9477	6.623	5.8763	5.7464	5.1296	4.8698	4.6426	4.253	4.2855	3.6686	3.5388	3.5063	2.9868	3.0518
Cas9mKI_2	0	3.1817	8.571	12.6292	15.681	17.8562	19.7067	21.1027	22.0442	22.6935	22.8559	22.7585	22.2066	21.5572	20.6807	19.6093	18.5055	17.2393	16.0381	15.0641	13.7006	12.5967	11.6552	10.4864	9.6423	8.993	8.4411	7.7918	7.0126	6.5906	5.9088	5.4867	5.0322	4.8374	4.4478	4.1556	3.8959	3.5063	3.2466	2.9544	2.6947	2.4999	2.435	2.1752	1.9804	1.8181	1.7207	1.6558	1.4934
Cas9mKI_3	0	4.7724	11.0058	16.1354	19.9664	22.5961	24.8038	26.4595	27.466	27.9205	27.9529	27.6283	26.7842	25.6803	24.3168	22.8234	21.0702	19.3495	17.921	16.2653	14.7394	13.2784	12.3045	11.1357	9.9669	8.9605	8.3112	7.532	6.558	6.1035	5.6165	5.0646	4.3504	3.9933	3.7335	3.279	2.9219	2.7596	2.4998	2.3375	1.883	1.9479	1.7856	1.5908	1.2012	1.3311	1.0389	1.0064	0.7467
Cas9mKI_4	damged muscle
F
					norm. to control
mouse	Pt (mN)	TPT (ms)	1/2RT (ms)		Pt	TPT	1/2RT
Control_1	27.953	24.3538	27.0525		0.949633	1.17895	1.09584
Control_2	22.9857	21.4279	22.7796		0.780882	1.03731	0.922752
Control_3	28.1153	19.8654	24.7289		0.955147	0.96167	1.00171
Control_4	damaged muscle				damaged muscle
Cas9mKI_1	35.2902	21.0293	22.9995		1.1989	1.01801	0.931661
Cas9mKI_2	26.1674	18.2983	22.9552		0.888972	0.885806	0.929863
Cas9mKI_3	26.8491	22.6441	28.1051		0.912131	1.09618	1.13848
Cas9mKI_4	damaged muscle				damaged muscle
					0.413458	0.53927	0.940652	p-vlaue
G
stim. Frequency	1	20	50	100	150	200	250
stim. #								1	5	10	15	20	25	30	35	40	45
Control_1	38.6826	81.8091	208.748	262.44	276.91	284.037	289.875	287.996	279.65	269.896	264.267	260.249	258.35	256.094	252.56	248.089	242.465
Control_2	26.7846	47.1243	171.01	217.396	248.509	261.633	261.733	262.08	249.51	232.605	221.009	212.293	204.322	195.892	185.548	173.913	163.659
Control_3	34.9997	93.4139	210.86	253.006	261.592	274.656	279.421	278.277	268.904	258.648	251.089	241.614	220.54	198.85	178.537	165.46	160.126
Control_4	damaged muscle							damaged muscle
Cas9mKI_1	35.4354	89.6611	213.046	257.877	271.296	281.647	280.533	279.583	269.338	258.495	251.919	248.462	243.379	235.701	223.186	207.93	194.34
Cas9mKI_2	29.5685	58.8661	161.037	208.636	225.282	236.244	243.077	238.877	225.553	213.193	205.621	197.208	179.65	152.664	138.347	131.333	128.395
Cas9mKI_3	29.5521	57.2701	190.12	244.977	272.968	286.963	296.168	300.114	286.306	273.138	265.444	259.992	254.88	250.124	242.357	230.995	216.57
Cas9mKI_4	damaged muscle							damaged muscle
	0.650133	0.767693	0.680299	0.741596	0.758043	0.78113	0.843115	0.875465	0.793878	0.809711	0.850432	0.911091	0.95326	0.914823	0.919919	0.892813	0.823524	p-vlaue
H
		muscle masss (mg)			norm. to body weight			norm. to control
mouse	BW	TA (vehicle)	TA (CTX)		TA (vehicle)	TA (CTX)		TA (vehicle)	TA (CTX)
Control_1	32.7	41.5	55.2		1.26911	1.68807		0.848256	1.12828
Control_2	32.9	47.8	66		1.45289	2.00608		0.971088	1.34083
Control_3	35.4	50.8	64		1.43503	1.80791		0.959151	1.20838
Control_4	25.8	43.7	57.2		1.6938	2.21705		1.13211	1.48185
Control_5	28.1	45.8	64.6		1.62989	2.29893		1.0894	1.53657
Cas9mKI_1	26.2	43.3	56.5		1.65267	2.15649		1.10462	1.44136
Cas9mKI_2	27.3	45.5	53.6		1.66667	1.96337		1.11397	1.31229
Cas9mKI_3	24	42.3	63.9		1.7625	2.6625		1.17803	1.77957
Cas9mKI_4	26.8	46.5	59.8		1.73507	2.23134		1.1597	1.4914
								Anova
								0.0001	Injury
								0.0424	Genotype
								P-value
								0.6809	vehicle:Control vs. vehicle:Cas9mKI
								0.0139	vehicle:Control vs. CTX:Control
								0.0008	vehicle:Control vs. CTX:Cas9mKI
								0.3015	vehicle:Cas9mKI vs. CTX:Control
								0.0175	vehicle:Cas9mKI vs. CTX:Cas9mKI
								0.4929	CTX:Control vs. CTX:Cas9mKI
[truncated: 2 more columns]

## Sheet: Fig. S2 D, F
D
loading
Cas9
GAPDH
GFP
E
loading
Cas9
GFP
Ponceau

## Sheet: Fig. S3 B-E
B
loading
Cas9
PKCa
GAPDH
C
	raw band density				norm. to GAPDH			norm. to control
sample	GAPDH	Cas9	PKCa		Cas9	PKCa		Cas9	PKCa
sgNT_1	20296517	58513724	31985819		2.88294	1.57593		0.974139	0.862343
sgNT_2	19332552	57453755	49170513		2.97187	2.54341		1.00419	1.39174
sgNT_3	19407515	58681017	26455376		3.02362	1.36315		1.02167	0.745913
sgPKCa-1_1	13150502	27240873	5175067		2.07147	0.393526		0.699944	0.215336
sgPKCa-1_2	17856218	23233343	4575065		1.30113	0.256217		0.43965	0.140201
sgPKCa-1_3	14943001	19795159	4961221		1.32471	0.33201		0.447616	0.181675
sgPKCa-2_1	16986202	29381195	4002265		1.72971	0.235619		0.584464	0.12893
sgPKCa-2_2	15976633	25493038	3671777		1.59565	0.229822		0.539164	0.125758
sgPKCa-2_3	16977604	29343490	3609629		1.72836	0.212611		0.58401	0.11634
								Anova
								0.0029	0.0011
								P-value
								0.0024	0.0006	sgNT vs. sgPKCa-1
								0.0017	0.001	sgNT vs. sgPKCa-2
								0.7459	0.5961	sgPKCa-1 vs. sgPKCa-2
D
sample	sgPKCa-1 editing (%)
sgPKCa-1_1	63.8
sgPKCa-1_2	64.2
sgPKCa-1_3	59.2
E
indel deletion/insertion (bp)	-10	-9	-8	-7	-6	-5	-4	-3	-2	-1	0	1	2	3	4	5	6	7	8	9	10
sample	% of sequence
sgPKCa-1_1	0	0	0	1	0.7	0.8	4.5	2.2	12.7	28	31	14.1	0	0	0	0	0	0	0	0	0
sgPKCa-1_2	0	0	0	0.3	0.8	1.3	6.7	2.9	11.9	25.7	29.2	14.4	0.2	0	0	0	0	0	0	0	0
sgPKCa-1_3	0	0.2	0	0.1	1.1	0.9	4.4	2.7	11.1	26.8	35.8	11.8	0.1	0	0	0	0	0	0	0	0

[truncated: 11 more sheets: Fig. S4 B-C, Fig. S5 B-H, Fig. S6 B-E, Fig. S7 B-F, Fig. S8 B-C, Fig. S9 B-E, Fig. S10 B-C, Fig. S11 A, Fig. S12 B-E, G-I, Fig. S13 B-E, Fig. S14 A-B]
